# Supplementary material for: Selective miRNA inhibition in CD8+ cytotoxic T lymphocytes enhances HIV-1 specific cytotoxic responses
Source: Front Immunol. 2022 Sep 26;13:998368. doi: 10.3389/fimmu.2022.998368 (PMC9549323; doi:10.3389/fimmu.2022.998368)
Supplement: Supplementary file 1 [file DataSheet_1.zip]

Archive with 10 entries (9 files):
- Supplemental tables/
- __MACOSX/._Supplemental tables
- Supplemental tables/Table S1. Indiv metadata.xlsx
- __MACOSX/Supplemental tables/._Table S1. Indiv metadata.xlsx
- Supplemental tables/Table S2. mIR_pp_vs_ec_diff_expression.xlsx
- __MACOSX/Supplemental tables/._Table S2. mIR_pp_vs_ec_diff_expression.xlsx
- Supplemental tables/.DS_Store
- __MACOSX/Supplemental tables/._.DS_Store
- Supplemental tables/Table S3. miR functions.xlsx
- __MACOSX/Supplemental tables/._Table S3. miR functions.xlsx
