# Supplementary material for: Selective miRNA inhibition in CD8+ cytotoxic T lymphocytes enhances HIV-1 specific cytotoxic responses
Source: Front Immunol. 2022 Sep 26;13:998368. doi: 10.3389/fimmu.2022.998368 (PMC9549323; doi:10.3389/fimmu.2022.998368)
Supplement: Supplementary file 1 [file DataSheet_1.zip › Supplemental tables/Table S1. Indiv metadata.xlsx]

## Sheet: Table 1
Participant characterictics	EC (n = 6)	PP (n = 6)	p-value
Age, years
Men/women, n men (%)
Presumed mode of HIV transmission, n (%)
MSM
Heterosexual
IVDU
Other/unknown
CD4+ T-cell count (cells/mm3)
Nadir CD4+ T-cell count (cells/mm3)
Median
[IQR]

## Sheet: Table 1 def
Table. General characteristics of the study population
	Elite controllers						Chronic progressors on ART
Subject id	EC-01	EC-02	EC-03	EC-04	EC-06	EC-07	PPCTL-6	PPCTL-8	PPCTL-12	PPCTL-4	PPCTL-7	PPCTL-5
Age (years)	57	41	55	42	55	57	47	47	51	35	46	43
Gender	Male	Male	Male	Male	Male	Male	Male	Male	Male	Male	Male	Male
Risk factor for HIV transmission	IDU	IDU	IDU	Heterosexual	Heterosexual	MSM	MSM	MSM	Unknown	MSM	MSM	MSM
Nadir CD4 count (cells/uL)	296.1	279.5	459	777.45	879.24	533.9	565.47	180.12	217.1	623.7	800.8	540
CD4 counts (cells/uL)	467.86	494.64	570	1010.31	1032.92	708	1050.51	647.36	393.25	894.28	1304.92	778.14
CD8 counts (cells/uL)	564	954.72	441.6	899.94	726	1003.2	823.53	1204.28	510.51	1352.74	1254.76	762.3
Time since HIV diagnosis (years)	27	20	2	6	7	27	26	5	4	14	8	12
ART duration (years)	0	0	0	0	0	0	252	60	24	84	96	120
Abbreviations: IDU, injection drug use. MSM, men who have sex with men.
