# Supplementary material for: Selective miRNA inhibition in CD8+ cytotoxic T lymphocytes enhances HIV-1 specific cytotoxic responses
Source: Front Immunol. 2022 Sep 26;13:998368. doi: 10.3389/fimmu.2022.998368 (PMC9549323; doi:10.3389/fimmu.2022.998368)
Supplement: Supplementary file 1 [file DataSheet_1.zip › Supplemental tables/Table S2. mIR_pp_vs_ec_diff_expression.xlsx]

## Sheet: DeSeq
Table S2. miRNA expression in counts normalized per million in each participant and fold changes (progressor/controller) with crude and adjusted p values for each comparison
miRNA	EC1_L006_R1.ec	EC2_L006_R1.ec	EC3_L006_R1.ec	EC4_L007_R1.ec	EC5_L007_R1.ec	EC6_L007_R1.ec	PP1_L006_R1.pp	PP3_L006_R1.pp	PP4_L006_R1.pp	PP5_L007_R1.pp	PP6_L007_R1.pp	PP7_L007_R1.pp		Fold Change	log2FoldChange	P value	Adjusted P value
hsa-miR-10a-5p	1941.25	2525.27	3508.27	1247.62	3786.24	1119.2	4274.44	5142.83	7144.56	4570.35	5222.77	7200.56		2.37513	1.24801	6.0767e-05	0.0175617
hsa-miR-31-3p	0	5.03293	1.7076	5.59722	1.79357	4.91957	6.70726	27.0939	10.3245	17.4519	13.9646	14.1084		4.70585	2.23445	0.00017505	0.0252947
hsa-miR-4645-3p	19.5838	21.3899	15.3684	26.307	18.8325	13.1189	14.3727	11.0383	10.3245	10.2658	18.952	19.399		0.426637	-1.22892	0.0199159	1
hsa-miR-98-5p	1910.65	2141.51	2324.05	1544.83	2156.77	2771.36	1763.05	1912.63	2267.26	2905.23	2084.72	2371.09		0.313025	-1.67565	0.0299918	1
hsa-miR-651-5p	14.6879	13.8406	19.6374	15.1125	8.96787	5.7395	21.08	14.0487	12.3894	26.6911	16.9571	19.399		0.354459	-1.49631	0.0458117	1
hsa-miR-148a-5p	83.2313	70.461	91.3567	47.0167	72.6398	95.1118	101.567	58.2018	74.3364	66.7279	115.707	75.8325		4.02844	2.01022	0.0584157	1
hsa-miR-185-5p	77.1113	44.0381	59.7661	162.319	33.1811	40.9965	77.6126	124.431	76.4013	53.3823	76.8055	55.5517		0.56315	-0.828409	0.0805853	1
hsa-miR-1468-5p	33.0477	81.7851	41.8362	25.1875	80.7108	63.1345	58.449	59.2053	72.2715	54.4089	57.8535	45.8522		1.58106	0.660889	0.0809994	1
hsa-miR-150-3p	438.188	637.924	513.134	442.74	349.747	370.608	658.27	460.597	530.68	356.224	415.947	459.404		0.608994	-0.715499	0.0932714	1
hsa-miR-342-3p	6023.25	9582.7	6371.92	4626.67	4424.75	5280.34	8283.47	8952.04	13035.7	6196.45	7699.5	7043.6		1.41039	0.496096	0.0957834	1
hsa-miR-7-5p	70.9914	41.5217	71.7193	109.146	39.4586	54.9353	99.6507	80.2783	70.2066	65.7013	80.7954	39.6798		1.67351	0.742876	0.114393	1
hsa-miR-26b-5p	28944.9	23711.4	30082.8	33729.4	45121.8	44350.8	38981.6	34393.2	37219.8	36591.5	34479.7	37737.2		1.98623	0.990029	0.118189	1
hsa-miR-889-3p	34.2717	11.3241	5.97661	7.27639	8.07108	4.91957	0	0	0	26.6911	3.9899	20.2808		0.704636	-0.505051	0.127338	1
hsa-miR-181c-5p	3013.46	3039.89	3680.74	2675.47	2609.65	3659.34	4013.82	4620.02	3508.27	2844.66	3886.16	3361.32		2.55725	1.35459	0.132897	1
hsa-miR-93-5p	1980.41	2089.92	1756.27	1630.47	1695.82	1869.44	2099.37	2201.63	2298.24	2228.71	1804.43	1870.24		1.33075	0.412245	0.134007	1
hsa-miR-33b-5p	157.895	196.284	251.017	128.176	114.789	189.404	211.758	88.3061	117.699	232.008	143.636	126.094		1.35216	0.435261	0.144073	1
hsa-miR-148a-3p	6687.88	4544.73	6292.51	7250.64	7278.33	8842.94	6224.34	4876.91	7588.51	5066.18	8841.61	7583.25		0.592553	-0.754984	0.150186	1
hsa-miR-185-3p	18.3598	8.80763	8.53801	9.51528	9.86466	12.2989	10.54	12.0417	6.1947	9.23924	15.9596	10.5813		2.77713	1.47359	0.180367	1
hsa-miR-1271-5p	6.11995	11.3241	8.53801	10.6347	18.8325	36.8968	10.54	6.02087	4.1298	4.10633	0	7.93596		1.82212	0.865615	0.187026	1
hsa-miR-19b-3p	1522.64	1884.83	1706.75	3218.4	1563.1	1724.31	1520.63	2966.28	2500.6	1968.99	1923.13	1884.35		1.515	0.599315	0.191525	1
hsa-miR-3651	7.34394	8.80763	5.1228	4.47778	0	1.63986	7.66544	5.01739	10.3245	5.13291	5.98484	4.40886		0.654819	-0.610832	0.194013	1
hsa-miR-1260b	216.646	125.823	79.4035	144.968	144.383	107.411	85.278	60.2087	297.346	119.084	243.384	290.103		0.681967	-0.552225	0.216365	1
hsa-miR-190b	15.9119	21.3899	30.7368	40.3	17.039	15.5787	22.9963	39.1357	20.649	25.6646	23.9394	13.2266		0.687787	-0.539966	0.232854	1
hsa-miR-18a-5p	117.503	27.6811	68.3041	221.09	35.8715	37.7167	57.4908	155.539	177.582	131.403	201.49	111.103		1.27045	0.345339	0.236097	1
hsa-miR-331-3p	238.678	251.646	243.333	417.553	163.215	271.397	247.21	439.524	192.036	172.466	205.48	145.493		1.25121	0.323329	0.23935	1
hsa-miR-26b-3p	157.895	149.73	126.363	184.149	220.61	209.082	146.602	325.127	208.555	176.572	148.624	151.665		2.2298	1.15691	0.240604	1
hsa-miR-941	424.724	1340.02	1026.27	778.574	1129.95	464.9	755.046	867.006	1360.77	879.781	1091.24	1021.09		0.600169	-0.736559	0.269057	1
hsa-miR-628-5p	15.9119	10.0659	24.7602	39.1806	26.9036	26.2377	11.4982	16.0557	8.2596	25.6646	30.9217	11.463		1.27071	0.345635	0.271837	1
hsa-miR-181c-3p	179.926	144.697	175.883	95.1528	126.447	183.664	174.389	257.894	183.776	148.854	142.639	139.32		1.19536	0.25745	0.273389	1
hsa-miR-873-5p	28.1518	54.104	32.4444	256.353	537.176	60.6748	35.4527	916.176	132.154	448.617	123.687	504.374		1.53915	0.622132	0.2749	1
hsa-miR-93-3p	19.5838	7.54939	6.83041	9.51528	13.4518	17.2185	7.66544	10.0348	12.3894	18.4785	2.99242	12.3448		1.76873	0.822716	0.276759	1
hsa-let-7c-5p	137.087	156.021	200.643	170.715	153.351	132.009	207.925	90.3131	161.062	172.466	188.523	220.443		0.779671	-0.359063	0.284616	1
hsa-miR-127-3p	1083.23	343.497	149.415	169.036	145.28	136.108	13.4145	27.0939	6.1947	615.95	24.9368	392.389		0.753947	-0.407464	0.284768	1
hsa-miR-130a-3p	291.309	135.889	131.485	59.3306	70.8462	46.736	21.08	5.01739	35.1033	89.3127	60.8459	156.956		0.621341	-0.686542	0.286889	1
hsa-miR-361-5p	503.06	680.704	435.438	593.865	421.49	485.398	579.699	632.192	650.444	524.584	671.3	526.418		1.55085	0.633062	0.295603	1
hsa-miR-18a-3p	15.9119	6.29116	8.53801	15.6722	12.555	11.479	6.70726	13.0452	10.3245	13.3456	12.9672	7.93596		1.61668	0.693036	0.30389	1
hsa-miR-873-3p	2.44798	13.8406	3.4152	34.1431	67.259	2.45979	4.7909	162.564	20.649	74.9405	14.9621	65.2512		0.798798	-0.324097	0.305991	1
hsa-miR-484	1026.93	1129.89	1184.22	1228.59	1036.69	1038.85	1193.89	1422.93	861.064	1104.6	931.641	1061.65		0.550723	-0.8606	0.307646	1
hsa-miR-6803-3p	8.56793	16.357	5.1228	2.79861	5.38072	4.09965	8.62362	11.0383	0	4.10633	2.99242	1.76355		1.41776	0.503616	0.308428	1
hsa-miR-425-5p	2008.57	1682.26	1685.4	1304.15	1989.97	2191.67	1766.88	2270.87	1540.42	1764.7	1642.84	1548.39		0.500702	-0.997975	0.311179	1
hsa-miR-200b-3p	7.34394	7.54939	0	22.9486	19.7293	12.2989	7.66544	8.02783	12.3894	24.638	9.97474	10.5813		0.726009	-0.461941	0.313889	1
hsa-miR-3615	422.276	493.227	307.368	182.469	510.272	428.003	482.923	527.83	280.827	283.337	326.174	363.29		0.701956	-0.510547	0.315965	1
hsa-miR-361-3p	2444.31	4159.72	3314.45	1484.94	2942.36	3003.4	3944.83	2961.27	2655.46	2291.33	2794.92	2656.78		1.13124	0.177907	0.328644	1
hsa-miR-29b-3p	673.194	614.017	912.713	2524.91	928.175	955.217	866.195	1465.08	1468.14	734.007	1538.1	1325.3		0.50102	-0.997061	0.329637	1
hsa-miR-30d-5p	19208.1	25262.8	16647.4	12802.5	16034.6	17474.3	19812.3	12855.6	16965.2	16792.8	15919.7	16673.4		0.666126	-0.586133	0.335818	1
hsa-miR-107	1203.18	1356.37	1804.93	1712.75	1204.39	1222.51	1901.99	1843.39	1435.11	1193.92	1880.24	1624.23		1.63784	0.711798	0.34338	1
hsa-miR-5690	12.2399	22.6482	27.3216	8.95556	4.48394	27.0577	36.4108	18.0626	0	26.6911	20.947	13.2266		0.45636	-1.13175	0.344393	1
hsa-miR-425-3p	133.415	138.406	140.877	114.743	169.493	104.131	128.396	216.751	163.127	136.535	112.715	129.621		1.47945	0.565062	0.345472	1
hsa-miR-199a-3p=hsa-miR-199b-3p	618.115	296.943	285.169	174.633	217.023	210.722	63.2399	48.167	130.089	382.915	184.533	582.852		0.698329	-0.518021	0.348674	1
hsa-miR-501-3p	17.1359	13.8406	17.076	10.6347	15.2454	12.2989	19.1636	10.0348	16.5192	13.3456	3.9899	12.3448		0.370451	-1.43264	0.349329	1
hsa-miR-24-3p	975.519	841.757	895.637	2892.65	1052.83	939.639	1042.5	2686.31	1742.78	850.01	1340.61	1001.69		1.17418	0.231652	0.361761	1
hsa-miR-1307-5p	337.821	379.986	1117.63	854.136	1604.35	3354.33	1684.48	951.298	993.217	3073.59	1625.88	3443.32		1.28662	0.363584	0.3745	1
hsa-miR-769-5p	1614.44	2554.21	1704.19	1962.95	1313.79	1744.81	2197.11	2567.9	2120.65	1522.42	1643.84	1307.67		0.852909	-0.229536	0.374741	1
hsa-miR-30d-3p	137.087	162.312	167.345	96.2722	169.493	157.426	152.351	149.518	99.1153	159.12	123.687	179.882		1.64239	0.715796	0.375127	1
hsa-miR-301b-3p	42.8396	27.6811	23.9064	22.3889	10.7614	18.0384	15.3309	14.0487	10.3245	32.8506	12.9672	37.0345		1.23678	0.306585	0.38459	1
hsa-miR-152-3p	108.935	166.087	91.3567	295.533	316.566	103.311	251.043	302.047	313.865	239.194	136.654	243.369		1.40676	0.492376	0.395263	1
hsa-miR-9-5p	121.175	42.7799	28.1754	235.083	239.442	38.5367	49.8254	518.799	49.5576	34.9038	125.682	70.5418		1.19559	0.25772	0.3986	1
hsa-miR-664b-3p	19.5838	12.5823	17.9298	22.9486	11.6582	8.19929	30.6618	35.1218	22.7139	18.4785	12.9672	10.5813		1.28309	0.359621	0.400866	1
hsa-miR-338-3p	29.3757	45.2964	58.0585	82.2792	44.8394	44.2762	1.91636	13.0452	107.375	169.386	92.7651	153.428		3.86718	1.95128	0.403519	1
hsa-miR-222-3p	1968.17	1584.11	1261.92	1437.37	1625.88	1388.14	1114.36	1879.52	1612.69	1141.56	1524.14	1491.08		0.728514	-0.456972	0.404488	1
hsa-miR-1307-3p	361.077	390.052	491.789	442.74	361.405	563.291	558.619	402.395	443.954	407.553	361.086	372.99		1.19036	0.2514	0.405572	1
hsa-miR-182-5p	182.374	85.5598	199.789	38.0611	41.2522	54.9353	48.8672	11.0383	4.1298	90.3393	46.8813	189.581		1.25739	0.330438	0.418125	1
hsa-miR-421	206.854	138.406	138.316	207.097	195.5	222.201	179.18	117.407	150.738	235.087	126.679	170.182		1.41934	0.505222	0.425121	1
hsa-miR-550a-3p	12.2399	8.80763	18.7836	6.71667	19.7293	4.91957	20.1218	16.0557	6.1947	2.05317	13.9646	6.17241		1.28581	0.36268	0.425134	1
hsa-miR-374a-5p	250.918	197.542	256.994	596.664	488.749	567.391	310.45	265.922	291.151	403.447	464.823	508.783		0.885115	-0.176063	0.429928	1
hsa-miR-141-3p	576.499	676.929	945.157	579.313	836.702	999.494	867.153	555.927	547.199	958.828	1044.36	1052.84		0.789514	-0.340963	0.432138	1
hsa-miR-92b-3p	1419.83	2395.67	1837.38	564.76	880.645	1437.34	1880.91	602.087	761.949	1810.89	1280.76	1092.52		1.40497	0.490536	0.435462	1
hsa-miR-4485-3p	45.2876	5.03293	12.807	0	7.1743	11.479	10.54	6.02087	142.478	25.6646	84.7853	59.9606		0.736055	-0.442114	0.438131	1
hsa-miR-4677-3p	48.9596	33.9723	51.228	38.6208	26.9036	45.0961	50.7835	24.0835	30.9735	28.7443	23.9394	29.0985		1.65359	0.725598	0.438358	1
hsa-miR-95-3p	35.4957	40.2634	37.5672	32.4639	37.6651	56.5751	33.5363	29.1009	35.1033	18.4785	24.9368	27.335		0.61048	-0.711985	0.442367	1
hsa-let-7e-5p	84.4553	50.3293	40.9824	28.5458	26.9036	36.0769	27.7872	9.03131	4.1298	32.8506	17.9545	71.4236		1.38534	0.47024	0.45555	1
hsa-miR-7-1-3p	113.831	89.3345	119.532	110.265	110.305	146.767	124.563	112.39	165.192	114.977	98.7499	156.956		1.33809	0.420171	0.461317	1
hsa-miR-193b-3p	8.56793	17.6153	21.345	20.15	5.38072	8.19929	9.5818	13.0452	12.3894	9.23924	4.98737	6.17241		0.620031	-0.689587	0.461365	1
hsa-miR-374a-3p	325.581	254.163	329.567	542.371	765.856	803.531	439.805	311.078	379.942	631.348	607.462	643.694		0.664825	-0.588954	0.466167	1
hsa-miR-146a-5p	10096.7	15295.1	12709.7	14908.8	18501.6	15986.2	19122.4	63508.2	20960.8	11549.1	10957.3	15358.7		1.1622	0.216859	0.466772	1
hsa-miR-20a-5p	729.498	1195.32	1475.37	943.132	586.499	866.665	1253.3	708.456	964.309	1301.71	1231.88	881.773		1.34413	0.426668	0.47831	1
hsa-miR-625-5p	50.1836	27.6811	31.5906	46.457	22.4197	27.0577	35.4527	33.1148	51.6225	29.7709	31.9192	37.0345		1.2369	0.306726	0.482904	1
hsa-miR-32-5p	417.38	368.662	596.807	752.267	774.824	961.777	600.779	291.009	404.721	737.086	781.022	1022.86		0.766494	-0.383654	0.483244	1
hsa-miR-2277-5p	20.8078	17.6153	12.807	35.8222	14.3486	21.3182	12.4563	36.1252	35.1033	20.5317	19.9495	17.6355		1.37381	0.458183	0.507064	1
hsa-miR-548o-3p	29.3757	25.1646	24.7602	10.6347	49.3233	40.1765	25.8709	13.0452	24.7788	29.7709	38.9015	29.0985		1.23231	0.30136	0.509129	1
hsa-miR-4532	432.068	322.107	89.6491	8.95556	291.456	324.692	197.385	364.263	47.4927	282.31	217.449	255.714		1.26126	0.334861	0.51453	1
hsa-miR-196b-5p	36.7197	8.80763	12.807	16.7917	112.098	25.4178	20.1218	36.1252	101.18	82.1266	47.8788	60.8423		0.77963	-0.359139	0.518204	1
hsa-miR-363-3p	597.307	968.839	927.228	593.865	302.217	481.298	345.903	344.193	584.367	1366.38	685.265	922.334		1.18505	0.244942	0.520073	1
hsa-miR-451a	9.79191	5.03293	13.6608	26.8667	13.4518	8.19929	27.7872	37.1287	22.7139	25.6646	14.9621	24.6896		1.27813	0.354039	0.520879	1
hsa-miR-1275	77.1113	257.938	116.117	478.563	98.6466	126.269	217.507	236.821	280.827	116.004	86.7802	182.527		1.26819	0.342776	0.521769	1
hsa-miR-378d	34.2717	32.714	74.2807	29.1056	21.5229	49.1957	57.4908	25.087	22.7139	81.1	53.8636	37.0345		1.12298	0.167337	0.522192	1
hsa-miR-378c	214.198	330.915	411.532	155.043	178.461	218.101	383.272	169.588	200.295	351.091	242.386	204.571		0.709609	-0.494904	0.523355	1
hsa-miR-625-3p	70.9914	67.9445	67.4503	25.1875	26.0068	53.2954	74.738	49.1705	37.1682	46.1962	57.8535	46.734		1.05852	0.0820547	0.526228	1
hsa-miR-4772-5p	36.7197	2.51646	34.152	91.2347	39.4586	27.8776	17.2472	32.1113	45.4278	60.5684	37.904	100.522		1.28296	0.359471	0.537131	1
hsa-miR-548e-5p	19.5838	11.3241	16.2222	16.2319	26.9036	13.1189	17.2472	19.0661	8.2596	25.6646	16.9571	13.2266		0.453731	-1.14009	0.545534	1
hsa-miR-125b-5p	14.6879	40.2634	13.6608	1.11944	9.86466	2.45979	45.9926	10.0348	22.7139	24.638	18.952	14.9901		1.22555	0.293424	0.549595	1
hsa-miR-21-5p	117176	44852.2	97744.8	45952.1	98017.9	83784.5	90514.5	82562.2	74330.2	78981.2	101948	87724.1		0.886136	-0.1744	0.559352	1
hsa-miR-4516	75.8873	85.5598	35.8596	1.11944	127.344	72.9737	194.511	534.854	88.7908	89.3127	62.8409	49.3793		1.25711	0.330113	0.56498	1
hsa-miR-23a-5p	47.7356	94.3674	30.7368	4.47778	6.27751	81.9929	18.2054	3.01044	4.1298	14.3722	25.9343	55.5517		0.901393	-0.149772	0.575815	1
hsa-miR-195-5p	14.6879	10.0659	10.2456	24.0681	7.1743	5.7395	7.66544	13.0452	12.3894	4.10633	5.98484	22.0443		1.16165	0.21618	0.583154	1
hsa-miR-30a-5p	105.263	59.1369	75.9883	36.382	42.149	42.6363	31.6199	14.0487	18.5841	73.9139	35.9091	85.532		0.815718	-0.293858	0.583665	1
hsa-miR-106b-5p	285.19	225.224	342.374	586.589	342.573	314.853	314.283	455.579	435.694	378.809	473.8	427.66		0.876714	-0.189821	0.586392	1
hsa-miR-27b-5p	14.6879	12.5823	9.39181	3.35833	7.1743	12.2989	17.2472	9.03131	28.9086	9.23924	8.97727	3.52709		0.94667	-0.079066	0.589353	1
hsa-miR-548e-3p	12.2399	7.54939	13.6608	6.15695	28.6972	23.7779	6.70726	12.0417	14.4543	10.2658	21.9444	9.6995		0.974501	-0.0372645	0.592075	1
hsa-miR-199b-5p	36.7197	52.8458	57.2047	14.5528	36.7683	43.4562	13.4145	7.02435	80.5311	18.4785	30.9217	31.7438		1.1343	0.1818	0.592271	1
hsa-miR-21-3p	2663.4	874.471	2311.24	1275.61	2012.39	1628.38	1839.71	1322.59	1424.78	2526.42	1289.73	2285.56		1.74484	0.803092	0.596929	1
hsa-miR-1246	28.1518	21.3899	6.83041	16.7917	1.79357	2.45979	7.66544	7.02435	14.4543	6.1595	4.98737	6.17241		0.75324	-0.408819	0.598049	1
hsa-miR-335-5p	58.7515	101.917	74.2807	45.8972	51.1169	59.0349	186.845	15.0522	78.4662	88.2861	59.8484	73.1872		0.708069	-0.498038	0.599932	1
hsa-miR-548k	106.487	70.461	89.6491	78.9209	95.0594	109.871	70.9053	113.393	88.7908	89.3127	83.7878	86.4137		0.970399	-0.04335	0.604334	1
hsa-miR-411-5p	468.788	94.3674	60.6199	49.8153	74.4333	60.6748	7.66544	2.00696	0	237.141	18.952	140.202		0.71803	-0.477884	0.606717	1
hsa-miR-23a-3p	1730.72	1011.62	1428.41	2496.36	1941.54	1830.9	1434.4	3682.77	2118.59	1580.94	2027.86	1949.6		0.502	-0.99424	0.60673	1
hsa-miR-3677-3p	3.67197	0	8.53801	3.91806	11.6582	5.7395	5.74908	9.03131	10.3245	8.21266	5.98484	5.29064		1.30168	0.380373	0.607516	1
hsa-miR-106b-3p	1151.77	1215.45	1217.52	963.282	1137.13	1101.16	1268.63	1882.53	1241.01	1043.01	1213.93	1002.58		0.911485	-0.133709	0.608796	1
hsa-miR-27b-3p	9188.49	8402.47	9158.72	6288.48	10299.6	12187.4	11136.9	8316.83	12986.2	17626.4	9705.42	9702.15		0.797294	-0.326816	0.611052	1
hsa-miR-330-5p	139.535	127.081	106.725	181.91	158.731	169.725	136.062	176.612	113.57	135.509	126.679	118.158		1.12751	0.173146	0.613331	1
hsa-miR-143-3p	1148.1	469.321	608.76	190.865	521.033	265.657	169.598	53.1844	3177.88	381.889	728.156	1079.29		1.2236	0.291135	0.613602	1
hsa-miR-335-3p	165.239	153.504	127.216	144.968	58.2912	95.9317	337.279	59.2053	115.634	173.492	134.659	101.404		1.05036	0.0708834	0.613705	1
hsa-miR-26a-5p	82518.9	110516	75730.4	66390.9	85796.5	81136.1	95482.6	58124.5	93071.3	79572.5	75710.3	99207.4		0.884215	-0.177531	0.616305	1
hsa-miR-580-3p	3.67197	13.8406	17.076	11.7542	14.3486	9.83915	12.4563	13.0452	22.7139	11.2924	15.9596	9.6995		1.68871	0.755918	0.617193	1
hsa-miR-181b-5p	5019.58	10004.2	6022.71	8518.97	5031.87	5512.38	7027.29	9251.07	8082.02	14066.2	6094.57	6446.64		1.15015	0.201819	0.618325	1
hsa-miR-493-5p	48.9596	8.80763	10.2456	7.27639	10.7614	4.91957	0	0	0	18.4785	1.99495	13.2266		0.902155	-0.148552	0.61888	1
hsa-miR-132-5p	14.6879	7.54939	17.076	13.4333	16.1422	6.55943	3.83272	6.02087	16.5192	7.18608	7.97979	4.40886		1.00305	0.00438904	0.619489	1
hsa-miR-324-5p	210.526	169.861	70.8655	179.671	67.259	60.6748	97.7344	112.39	128.024	131.403	193.51	123.448		0.53291	-0.908035	0.622036	1
hsa-miR-766-3p	182.374	172.378	149.415	124.818	82.5044	135.288	137.02	152.529	134.219	124.216	117.702	111.985		1.29309	0.370827	0.624627	1
hsa-let-7g-5p	59629.1	104487	98316.9	48680.2	68148.7	82881.7	85721.7	45158.6	67365.3	72795	73814.1	71630.8		0.927546	-0.108509	0.626957	1
hsa-miR-33a-5p	48.9596	46.5546	42.69	57.6514	73.5366	73.7936	38.3272	63.2192	41.298	79.0469	54.8611	54.6699		1.24497	0.316108	0.629661	1
hsa-miR-16-2-3p	334.149	260.454	350.058	124.818	361.405	319.772	271.165	193.671	214.75	259.725	325.177	394.152		1.36973	0.453891	0.630049	1
hsa-miR-126-5p	9022.03	3130.48	5121.1	1748.57	2210.58	3178.05	368.899	159.553	394.396	5054.89	2282.22	7793.11		1.15578	0.208869	0.63163	1
hsa-miR-19a-3p	310.893	313.3	292.854	681.742	321.947	370.608	250.085	564.959	326.254	346.985	364.078	384.453		1.33011	0.411548	0.633428	1
hsa-miR-181a-2-3p	855.569	1517.43	1179.1	1044.44	1723.63	1559.51	731.091	1354.7	2176.41	6097.9	1334.62	2662.95		0.834624	-0.260801	0.637741	1
hsa-miR-330-3p	19.5838	45.2964	24.7602	47.5764	31.3876	39.3566	42.1599	37.1287	30.9735	19.5051	23.9394	30.8621		0.684211	-0.547487	0.642015	1
hsa-miR-627-5p	13.4639	7.54939	13.6608	10.6347	11.6582	10.6591	6.70726	26.0905	8.2596	10.2658	4.98737	9.6995		0.684302	-0.547294	0.642108	1
hsa-miR-132-3p	186.046	115.757	168.199	156.722	98.6466	100.031	75.6962	62.2157	156.932	158.094	214.457	137.557		0.531085	-0.912984	0.645456	1
hsa-miR-324-3p	35.4957	49.0711	24.7602	47.0167	27.8004	27.8776	29.7036	66.2296	39.2331	24.638	40.8964	32.6256		1.09758	0.13432	0.646666	1
hsa-let-7b-5p	2201.96	2911.55	2915.73	3742.86	2375.59	1654.62	2620.62	2697.35	2930.09	1655.88	2519.62	2955.7		1.02267	0.0323456	0.647062	1
hsa-let-7f-2-3p	17.1359	30.1976	23.9064	35.8222	34.0779	43.4562	17.2472	50.1739	28.9086	32.8506	27.9293	37.0345		1.1667	0.222436	0.650164	1
hsa-let-7g-3p	51.4076	54.104	62.3275	159.521	68.1558	54.1153	54.6163	96.334	57.8172	63.6481	74.8105	62.6059		1.08934	0.123449	0.651194	1
hsa-miR-126-3p	1048.96	422.766	507.158	240.121	224.197	274.676	45.0345	23.08	66.0768	472.228	201.49	952.315		1.03734	0.0528894	0.652949	1
hsa-miR-2355-5p	12.2399	11.3241	10.2456	14.5528	21.5229	9.83915	7.66544	22.0765	6.1947	11.2924	3.9899	12.3448		1.15694	0.210312	0.655752	1
hsa-miR-28-5p	1933.9	1392.86	1731.51	2204.19	2825.78	2259.72	1861.74	1696.88	1862.54	1745.19	1894.2	2079.22		1.92231	0.942841	0.658015	1
hsa-miR-942-5p	26.9278	17.6153	16.2222	27.4264	23.3165	26.2377	17.2472	11.0383	10.3245	20.5317	22.9419	14.1084		0.964235	-0.0525434	0.658474	1
hsa-miR-744-5p	253.366	222.707	133.193	320.721	144.383	147.587	154.267	153.532	158.997	127.296	101.742	144.611		0.861803	-0.21457	0.660887	1
hsa-miR-29a-5p	30.5997	20.1317	17.9298	35.2625	40.3554	31.9772	33.5363	58.2018	22.7139	24.638	32.9166	24.6896		1.11842	0.161456	0.66607	1
hsa-let-7b-3p	28.1518	26.4229	17.9298	31.3445	52.0137	27.0577	30.6618	36.1252	43.3629	26.6911	26.9318	27.335		0.939865	-0.0894748	0.669001	1
hsa-miR-598-3p	68.5434	36.4887	54.6432	99.0709	91.4723	113.97	65.1562	138.48	117.699	87.2595	97.7524	97.8768		1.14894	0.200302	0.669528	1
hsa-miR-424-5p	20.8078	28.9393	21.345	69.4056	26.0068	22.958	35.4527	15.0522	183.776	43.1165	71.8181	14.9901		1.12896	0.174989	0.67077	1
hsa-miR-616-5p	19.5838	15.0988	17.9298	5.59722	25.11	22.958	22.0381	19.0661	18.5841	23.6114	17.9545	24.6896		0.649261	-0.62313	0.671653	1
hsa-miR-505-3p	47.7356	39.0052	29.0292	110.825	78.0205	54.1153	37.369	136.473	94.9855	44.143	36.9065	50.2611		0.945424	-0.080966	0.682373	1
hsa-miR-28-3p	14807.8	14937.7	14903.1	12573	20667.4	16928.3	15953.7	15007	18187.6	13886.6	14559.1	14836.7		0.906286	-0.141961	0.685025	1
hsa-miR-200a-3p	7.34394	10.0659	15.3684	11.1944	12.555	3.27972	6.70726	12.0417	14.4543	11.2924	16.9571	9.6995		1.02705	0.0385021	0.685285	1
hsa-miR-151b	1133.41	814.076	1055.3	254.114	295.043	356.669	242.42	111.386	173.452	701.156	389.015	1057.25		0.657622	-0.60467	0.686736	1
hsa-miR-17-5p	452.876	553.622	568.631	664.39	291.456	391.106	508.794	407.412	489.382	511.238	615.441	457.64		0.887516	-0.172155	0.687029	1
hsa-miR-29a-3p	13481	14515	19351.4	22606.6	22068.1	20891	16830.4	15042.1	15839.9	15439.8	19599.4	23999.2		0.680019	-0.556353	0.688606	1
hsa-miR-3912-3p	30.5997	33.9723	46.1052	16.2319	46.6329	50.0157	43.1181	34.1183	22.7139	31.8241	58.851	45.8522		0.928986	-0.10627	0.688814	1
hsa-miR-30c-5p	3277.84	3745.76	3029.29	4287.47	4049.89	3637.21	3133.25	3135.87	2591.45	2969.9	2865.74	2899.27		0.647647	-0.626721	0.691738	1
hsa-miR-30c-1-3p	15.9119	28.9393	9.39181	9.51528	17.039	18.8584	18.2054	28.0974	37.1682	16.4253	12.9672	14.9901		0.910008	-0.136048	0.698116	1
hsa-miR-424-3p	11.0159	54.104	19.6374	8.95556	17.039	10.6591	49.8254	2.00696	14.4543	19.5051	28.9267	7.05418		0.785514	-0.348291	0.70014	1
hsa-miR-221-5p	24.4798	18.8735	25.614	18.4708	26.0068	18.8584	16.2891	18.0626	30.9735	14.3722	20.947	34.3891		0.883523	-0.17866	0.701451	1
hsa-miR-15b-5p	619.339	315.816	457.637	1313.67	413.419	536.234	529.874	504.75	861.064	538.956	664.318	656.039		1.10789	0.14781	0.706504	1
hsa-miR-17-3p	128.519	164.828	151.977	131.535	139.899	111.51	150.434	124.431	105.31	143.722	112.715	156.074		0.901203	-0.150076	0.708919	1
hsa-miR-151a-5p	1137.09	816.593	1055.3	255.233	296.837	356.669	242.42	111.386	173.452	705.262	389.015	1059.01		0.859345	-0.21869	0.71122	1
hsa-miR-192-5p	13022	14949.1	16197.5	6701	11531.8	14767.7	18287.8	11816	13384.7	14263.3	14651.9	14893.1		1.05779	0.0810551	0.714783	1
hsa-miR-197-3p	1501.83	1195.32	849.532	1978.62	844.774	856.006	1239.88	2465.55	2294.11	692.943	932.638	812.113		0.761776	-0.392561	0.72383	1
hsa-miR-215-5p	19.5838	7.54939	16.2222	10.075	15.2454	20.4982	11.4982	12.0417	4.1298	20.5317	25.9343	36.1527		1.02066	0.0295058	0.724556	1
hsa-miR-576-5p	67.3194	55.3622	57.2047	62.1292	62.7751	93.4719	70.9053	76.2644	92.9206	50.3025	46.8813	46.734		0.861848	-0.214495	0.725605	1
hsa-miR-148b-5p	156.671	104.433	151.977	103.549	134.518	158.246	116.898	142.494	86.7259	123.19	148.624	149.901		1.09401	0.129629	0.728058	1
hsa-miR-186-5p	24118.7	26354.9	25909.4	12834.4	28499.9	30347.2	31012.5	28204.8	25966.1	23243.9	24000.2	23093.6		1.01968	0.0281118	0.73314	1
hsa-miR-454-5p	33.0477	20.1317	14.5146	6.71667	26.9036	31.1573	21.08	7.02435	16.5192	28.7443	26.9318	23.8079		0.874366	-0.19369	0.740409	1
hsa-miR-301a-3p	396.573	245.355	241.626	323.52	257.378	314.033	243.378	282.981	243.658	328.506	240.391	296.276		1.15712	0.21054	0.741942	1
hsa-miR-203a-3p	67.3194	21.3899	13.6608	17.9111	43.9426	14.7587	8.62362	6.02087	8.2596	15.3987	15.9596	1.76355		0.93725	-0.0934944	0.742168	1
hsa-miR-140-5p	188.494	196.284	246.748	403.56	283.385	309.113	244.336	381.322	278.762	233.034	196.502	195.754		0.969368	-0.0448836	0.744074	1
hsa-miR-664a-3p	239.902	228.998	204.912	209.896	165.009	207.442	369.858	333.155	317.995	156.041	204.482	202.808		1.08739	0.120873	0.744165	1
hsa-miR-221-3p	3993.88	3295.31	4335.6	4041.2	3756.64	3338.75	3121.75	6397.18	3993.52	2702.99	4223.3	4126.7		1.07926	0.110042	0.748384	1
hsa-miR-15b-3p	39.1677	17.6153	35.0058	61.0097	30.4908	27.0577	26.829	153.532	26.8437	22.5848	23.9394	34.3891		0.913104	-0.131149	0.748599	1
hsa-miR-181d-5p	126.071	212.641	224.55	186.388	113.892	162.346	241.461	295.023	216.815	180.679	222.437	144.611		0.937533	-0.0930589	0.748749	1
hsa-miR-320b	34.2717	74.2357	50.3742	38.6208	22.4197	40.9965	53.6581	39.1357	45.4278	18.4785	31.9192	40.5616		0.673905	-0.569383	0.752606	1
hsa-miR-151a-3p	2542.23	2108.8	2457.24	751.707	681.558	897.002	631.441	283.985	582.302	1682.57	1160.06	1934.61		0.951794	-0.0712788	0.757555	1
hsa-miR-320a	1133.41	1760.27	884.538	1014.78	569.46	669.062	1444.94	1100.82	1051.03	697.05	847.853	1068.71		1.18969	0.250586	0.757767	1
hsa-let-7i-5p	16700.1	20487.8	23791.2	21856.6	17143.9	20594.2	22913	30953.3	24068.5	17498.1	24402.2	20295.8		1.13439	0.18191	0.761704	1
hsa-miR-652-3p	429.62	351.047	280.9	231.725	159.628	239.419	216.549	257.894	396.461	349.038	614.444	343.01		0.912733	-0.131735	0.764395	1
hsa-miR-148b-3p	2268.05	1224.26	1566.72	3572.15	1789.09	1821.06	1253.3	2311.01	2046.32	1822.18	2028.86	2126.84		0.620449	-0.688615	0.764566	1
hsa-miR-454-3p	401.468	371.179	494.351	581.552	394.586	479.659	408.185	412.43	423.305	420.899	471.805	415.315		0.973229	-0.0391482	0.766396	1
hsa-miR-130b-5p	93.0232	76.7522	56.3508	25.7472	58.2912	54.9353	42.1599	37.1287	35.1033	62.6215	30.9217	51.1428		1.26652	0.34087	0.766611	1
hsa-miR-6769b-3p	26.9278	45.2964	18.7836	5.59722	26.0068	18.8584	18.2054	7.02435	0	19.5051	19.9495	13.2266		0.878361	-0.187114	0.769151	1
hsa-miR-92a-3p	124422	275238	141669	87006.6	95333.9	122923	167699	82329.4	122843	131633	110013	92069.4		1.0708	0.0986902	0.771054	1
hsa-miR-140-3p	6552.01	8844.11	8920.51	5861.41	6996.73	8951.17	11133.1	8709.19	9112.41	7396.53	9598.69	8210.19		1.10746	0.147252	0.773307	1
hsa-miR-629-5p	39.1677	66.6863	81.1111	56.532	54.704	47.5559	106.358	94.327	90.8557	44.143	56.856	37.9162		1.11597	0.158294	0.776605	1
hsa-miR-874-5p	47.7356	67.9445	27.3216	15.1125	20.6261	24.5979	47.909	21.0731	61.947	35.9304	39.899	18.5172		0.976202	-0.0347483	0.776847	1
hsa-miR-210-3p	52.6315	79.2686	66.5965	119.781	39.4586	74.6136	68.989	153.532	57.8172	53.3823	58.851	59.0788		1.00317	0.00456155	0.780591	1
hsa-miR-1301-3p	18.3598	22.6482	15.3684	34.1431	14.3486	16.3986	27.7872	7.02435	22.7139	12.319	17.9545	18.5172		1.18553	0.245535	0.78117	1
hsa-let-7d-5p	766.217	870.697	613.883	757.864	466.329	596.908	885.358	593.056	617.405	623.136	585.517	762.734		1.18624	0.24639	0.784297	1
hsa-let-7i-3p	199.51	215.158	242.479	284.899	201.777	250.898	172.472	500.736	297.346	153.987	375.05	283.049		1.02966	0.0421647	0.784493	1
hsa-miR-2110	14.6879	20.1317	16.2222	30.7847	8.96787	6.55943	18.2054	24.0835	0	6.1595	4.98737	7.05418		1.09571	0.131865	0.786083	1
hsa-miR-128-3p	727.05	726	788.912	625.21	724.604	795.331	710.011	637.209	578.172	572.833	612.449	670.147		0.99743	-0.00371247	0.787879	1
hsa-miR-378a-5p	13.4639	20.1317	21.345	30.225	10.7614	11.479	31.6199	17.0591	14.4543	25.6646	8.97727	5.29064		1.00298	0.00429189	0.795789	1
hsa-miR-128-1-5p	30.5997	40.2634	36.7134	12.3139	35.8715	31.1573	39.2854	32.1113	16.5192	21.5582	17.9545	19.399		1.02848	0.0405129	0.797009	1
hsa-miR-642a-5p	28.1518	39.0052	17.9298	19.5903	48.4265	23.7779	16.2891	81.2818	45.4278	16.4253	20.947	20.2808		0.964208	-0.052583	0.801467	1
hsa-miR-130b-3p	116.279	71.7192	64.0351	114.183	56.4976	43.4562	80.4871	76.2644	80.5311	54.4089	60.8459	84.6502		0.982487	-0.0254898	0.803591	1
hsa-miR-362-5p	8.56793	7.54939	8.53801	23.5083	4.48394	8.19929	9.5818	61.2122	16.5192	2.05317	8.97727	4.40886		0.959591	-0.0595091	0.804292	1
hsa-miR-29c-5p	45.2876	42.7799	70.0117	73.8834	77.1237	67.2342	62.2817	169.588	74.3364	49.276	79.7979	70.5418		1.06537	0.091352	0.804653	1
hsa-miR-92a-1-5p	29.3757	36.4887	16.2222	8.95556	12.555	11.479	32.5781	29.1009	18.5841	15.3987	26.9318	14.9901		0.772103	-0.373136	0.809796	1
hsa-miR-874-3p	184.822	362.371	245.895	141.61	95.9562	153.327	204.092	147.511	161.062	180.679	221.439	139.32		1.06859	0.0957022	0.814774	1
hsa-miR-31-5p	312.117	572.496	385.918	322.96	438.529	291.895	697.555	425.475	388.201	805.867	578.535	778.605		0.69493	-0.52506	0.815451	1
hsa-miR-99b-5p	260.71	226.482	297.123	43.0986	119.273	155.787	114.982	41.1426	117.699	87.2595	151.616	327.138		1.14706	0.197946	0.816418	1
hsa-let-7d-3p	259.486	227.74	117.825	147.207	135.415	145.127	142.769	218.758	214.75	161.173	230.416	155.192		0.88621	-0.174279	0.816916	1
hsa-miR-5701	244.798	402.634	328.713	106.347	461.845	291.895	545.204	263.915	206.49	362.384	294.255	201.926		1.20752	0.272048	0.817215	1
hsa-miR-671-5p	9.79191	25.1646	30.7368	52.0542	15.2454	18.8584	12.4563	15.0522	8.2596	21.5582	14.9621	13.2266		0.937828	-0.092605	0.817692	1
hsa-miR-378a-3p	2306	3447.56	2900.36	2580.32	1666.23	2162.15	3298.06	1650.72	2271.39	3265.56	2221.37	1531.64		0.91943	-0.121189	0.82021	1
hsa-miR-25-5p	28.1518	26.4229	20.4912	12.3139	21.5229	14.7587	22.0381	19.0661	18.5841	20.5317	20.947	12.3448		1.06379	0.0892188	0.824516	1
hsa-miR-200c-3p	37.9437	47.8128	46.1052	101.869	52.0137	40.9965	75.6962	70.2435	28.9086	56.462	71.8181	74.9507		1.11998	0.163478	0.826227	1
hsa-miR-589-5p	512.852	381.244	529.356	283.779	423.284	638.725	394.77	413.433	437.759	384.968	364.078	191.345		1.07089	0.0988104	0.827141	1
hsa-miR-196a-5p	249.694	181.185	207.474	170.715	365.889	273.036	133.187	253.88	198.231	92.3924	180.543	89.9408		1.10048	0.138138	0.830729	1
hsa-miR-29c-3p	2413.71	3122.93	3822.47	4663.61	4189.79	4601.44	3209.9	3063.62	3735.41	3722.39	4073.68	4310.11		1.01234	0.0176896	0.833072	1
hsa-miR-659-5p	17.1359	35.2305	35.8596	14.5528	24.2133	28.6975	43.1181	21.0731	20.649	20.5317	14.9621	26.4532		0.945303	-0.0811507	0.833988	1
hsa-miR-30e-5p	22496.9	20857.7	26052	25609.5	26396	28180.1	23856.8	23603.8	22362.9	21962.7	23688	23279.7		0.918635	-0.122437	0.839944	1
hsa-miR-345-5p	188.494	220.191	270.655	57.0917	306.701	232.86	95.818	148.515	165.192	91.3658	147.626	107.576		0.92171	-0.117615	0.840741	1
hsa-miR-1249-3p	22.0318	15.0988	20.4912	18.4708	17.9357	14.7587	14.3727	35.1218	12.3894	17.4519	17.9545	2.64532		0.827974	-0.272342	0.84406	1
hsa-miR-125a-5p	1077.11	1256.97	1426.7	245.158	733.572	701.039	692.764	383.329	654.574	321.32	664.318	1381.74		1.20436	0.268272	0.845046	1
hsa-miR-671-3p	116.279	193.768	195.52	124.258	204.467	174.645	191.636	164.571	134.219	133.456	119.697	123.448		1.10433	0.143168	0.846375	1
hsa-miR-103a-3p	7451.65	8334.53	8397.13	11182.1	6992.25	7523.67	10027.4	11694.5	8718.01	7891.34	9520.89	7935.96		1.0354	0.0501826	0.847059	1
hsa-miR-502-3p	15.9119	5.03293	10.2456	15.6722	26.9036	17.2185	21.08	24.0835	24.7788	21.5582	21.9444	21.1625		0.669199	-0.579493	0.847842	1
hsa-miR-25-3p	12785.8	13110.8	12926.5	20031.9	14616.7	16273.1	13041.8	16538.3	18365.2	14425.5	13508.8	11576.8		0.990567	-0.0136738	0.849044	1
hsa-miR-339-5p	182.374	177.411	126.363	183.589	155.144	145.127	178.221	346.2	231.269	126.27	173.56	131.384		1.22823	0.296582	0.851762	1
hsa-miR-584-5p	216.646	108.208	146	92.3542	50.2201	70.5139	7.66544	6.02087	16.5192	142.695	74.8105	176.355		1.04679	0.0659705	0.852632	1
hsa-miR-223-5p	35.4957	10.0659	24.7602	13.9931	7.1743	7.37936	4.7909	4.01392	49.5576	20.5317	14.9621	12.3448		0.967187	-0.0481328	0.853233	1
hsa-miR-589-3p	14.6879	13.8406	16.2222	30.7847	25.11	26.2377	9.5818	17.0591	4.1298	8.21266	8.97727	6.17241		0.945795	-0.080401	0.854577	1
hsa-miR-660-5p	214.198	251.646	259.555	235.083	306.701	271.397	244.336	304.054	415.045	397.287	314.204	259.241		0.995341	-0.00673754	0.858863	1
hsa-miR-194-5p	474.908	626.6	544.725	522.781	650.171	642.005	532.748	480.666	489.382	535.876	574.545	679.847		0.966191	-0.0496199	0.861035	1
hsa-miR-101-5p	48.9596	86.818	91.3567	62.1292	86.9884	87.7324	86.2362	50.1739	74.3364	91.3658	150.619	119.039		0.97483	-0.0367768	0.861301	1
hsa-miR-30e-3p	1348.84	1333.73	1415.6	1014.22	1718.24	2102.3	1676.82	1342.65	1823.31	1542.95	1824.38	1292.68		1.07416	0.103215	0.863735	1
hsa-miR-340-5p	567.931	361.113	554.97	997.425	567.666	578.05	498.254	352.221	574.043	826.399	832.891	756.561		0.918388	-0.122825	0.864768	1
hsa-miR-153-3p	9.79191	12.5823	17.9298	6.71667	17.9357	13.1189	13.4145	9.03131	16.5192	14.3722	17.9545	29.0985		0.992875	-0.0103163	0.871224	1
hsa-miR-532-5p	343.941	576.27	397.017	406.918	422.387	423.903	504.003	434.506	594.692	630.322	428.914	406.497		1.09182	0.126733	0.877224	1
hsa-miR-106a-5p	11.0159	22.6482	23.0526	32.4639	8.96787	8.19929	8.62362	16.0557	14.4543	37.9836	21.9444	22.9261		0.841641	-0.248723	0.878732	1
hsa-miR-27a-5p	969.4	1059.43	416.655	78.3611	176.667	1289.75	376.565	310.075	121.829	343.905	664.318	896.763		0.890305	-0.167628	0.879573	1
hsa-miR-590-3p	45.2876	21.3899	63.1813	122.579	109.408	128.729	60.3653	52.1809	82.596	108.818	117.702	104.931		0.975575	-0.0356756	0.880278	1
hsa-miR-10b-5p	30.5997	15.0988	23.0526	18.4708	39.4586	44.2762	50.7835	52.1809	20.649	34.9038	52.8661	47.6157		0.998168	-0.00264554	0.88163	1
hsa-miR-199a-5p	108.935	49.0711	35.8596	29.6653	27.8004	25.4178	5.74908	4.01392	0	62.6215	22.9419	96.995		0.975658	-0.0355531	0.882176	1
hsa-miR-142-5p	150418	187601	198871	86212.9	281310	236894	189960	181037	159695	220727	203426	212341		1.04875	0.0686767	0.882988	1
hsa-miR-339-3p	671.97	1212.94	826.479	707.489	996.331	960.137	1148.86	816.832	646.314	869.515	937.626	931.152		0.878707	-0.186545	0.886204	1
hsa-miR-223-3p	869.032	301.976	369.696	476.883	370.373	378.807	108.274	57.1983	1319.47	581.046	660.328	671.911		0.709385	-0.495359	0.890088	1
hsa-miR-34a-5p	15.9119	10.0659	17.9298	15.6722	14.3486	11.479	8.62362	83.2888	6.1947	2.05317	11.9697	29.0985		0.975223	-0.0361961	0.891758	1
hsa-miR-500a-3p	91.7992	83.0433	43.5438	102.989	89.6787	77.8933	103.483	116.404	154.868	142.695	92.7651	83.7684		1.03644	0.0516333	0.89578	1
hsa-miR-409-3p	414.932	105.692	49.5204	41.4195	72.6398	35.257	4.7909	8.02783	0	173.492	6.98232	133.148		1.11934	0.162645	0.899591	1
hsa-miR-101-3p	16903.3	24789.7	27630.7	19937.9	25839.1	30105.3	29129.6	17994.4	26129.3	32239.8	34582.4	33498.6		1.16761	0.223556	0.899807	1
hsa-miR-4492	99.1431	115.757	48.6666	0	326.431	156.606	136.062	458.59	2019.47	133.456	63.8383	75.8325		0.899856	-0.152234	0.903289	1
hsa-miR-654-3p	308.445	69.2028	52.0818	26.307	69.9494	37.7167	4.7909	0	0	167.333	9.97474	117.276		1.05398	0.0758423	0.903561	1
hsa-miR-340-3p	24.4798	10.0659	9.39181	11.7542	19.7293	22.1381	4.7909	4.01392	10.3245	18.4785	7.97979	19.399		1.0427	0.0603257	0.904909	1
hsa-miR-532-3p	24.4798	40.2634	11.9532	35.2625	20.6261	29.5174	23.9545	23.08	33.0384	24.638	26.9318	15.8719		1.12518	0.170152	0.905489	1
hsa-miR-27a-3p	7872.7	5419.21	8197.34	8592.86	14458	11957	7482.43	11875.2	8792.35	8631.51	9369.27	10732.9		1.00377	0.00543589	0.910422	1
hsa-miR-4488	110.159	110.724	51.228	0	80.7108	115.61	179.18	330.145	97.0504	51.3291	37.904	30.8621		1.01453	0.0208168	0.911086	1
hsa-miR-374b-5p	157.895	86.818	99.0409	682.302	200.88	191.863	80.4871	401.392	355.163	134.482	244.381	207.217		0.97049	-0.043215	0.918421	1
hsa-miR-142-3p	14489.6	13620.4	13217.7	23331.5	24410.5	21145.2	14454.1	23806.5	17704.5	16447.9	16844.3	17015.6		0.951426	-0.0718368	0.922744	1
hsa-miR-26a-2-3p	18.3598	13.8406	23.9064	17.9111	26.0068	23.7779	25.8709	55.1913	4.1298	23.6114	23.9394	22.9261		1.03303	0.0468772	0.928156	1
hsa-miR-3613-5p	25.7038	12.5823	23.9064	103.549	35.8715	28.6975	15.3309	104.362	80.5311	26.6911	45.8838	29.9803		0.947439	-0.0778954	0.931984	1
hsa-miR-548av-5p	106.487	70.461	89.6491	78.9209	95.0594	109.871	70.9053	113.393	88.7908	89.3127	83.7878	86.4137		1.11543	0.157597	0.935796	1
hsa-miR-181a-5p	153758	278995	156148	194147	132702	141265	196720	319698	228215	334077	168066	159851		0.967582	-0.0475444	0.938082	1
hsa-miR-136-3p	96.6952	21.3899	13.6608	12.3139	23.3165	10.6591	2.87454	2.00696	0	76.9937	1.99495	35.2709		0.967582	-0.0475444	0.938082	1
hsa-miR-328-3p	96.6952	286.877	146.854	177.992	130.931	171.365	186.845	136.473	109.44	148.854	106.73	99.6403		0.998848	-0.00166348	0.938094	1
hsa-miR-381-3p	201.958	60.3951	32.4444	20.7097	42.149	28.6975	6.70726	5.01739	4.1298	129.349	8.97727	85.532		0.965723	-0.0503193	0.938771	1
hsa-miR-212-3p	23.2558	12.5823	28.1754	22.3889	6.27751	14.7587	13.4145	4.01392	20.649	19.5051	26.9318	19.399		0.95408	-0.0678182	0.939401	1
hsa-let-7f-5p	48674.4	50864	48556.5	40301.1	49102.7	53784.1	53939.8	32121.4	47488.6	53141	50977.9	57207.7		0.870365	-0.200307	0.940096	1
hsa-miR-486-5p	9141.98	4514.54	7971.94	1344.45	1017.85	2328.6	2069.67	311.078	505.901	3383.62	2398.92	4517.32		0.936861	-0.0940932	0.943266	1
hsa-miR-326	78.3353	45.2964	45.2514	117.542	38.5619	35.257	19.1636	81.2818	68.1417	56.462	45.8838	53.7881		1.03716	0.052642	0.9485	1
hsa-miR-3194-5p	7.34394	6.29116	7.68421	20.7097	8.96787	10.6591	0	12.0417	10.3245	12.319	8.97727	4.40886		1.09278	0.128008	0.951826	1
hsa-miR-374b-3p	25.7038	16.357	21.345	19.5903	49.3233	33.6171	25.8709	25.087	28.9086	40.0367	31.9192	20.2808		0.902143	-0.148572	0.952991	1
hsa-miR-20b-5p	22.0318	39.0052	46.1052	48.1361	8.07108	11.479	25.8709	11.0383	39.2331	71.8608	51.8686	42.3251		0.997438	-0.0037009	0.954361	1
hsa-miR-146b-5p	34798	76758.5	75376.1	13698.6	20010.9	20871.3	36179	12086.9	38440.2	55833.8	40049.6	29630.2		1.14028	0.189392	0.95468	1
hsa-miR-181a-3p	955.936	1499.81	955.403	415.314	927.278	747.775	1068.37	2386.27	972.568	1261.67	909.696	840.33		1.05172	0.0727553	0.956882	1
hsa-let-7a-5p	37064.8	49329	36579.4	34003.1	36558.4	37561.8	38940.4	26196.8	36108.9	34705.7	29699.8	39131.3		1.31466	0.394687	0.95779	1
hsa-miR-7706	63.6474	57.8787	59.7661	41.4195	40.3554	45.0961	83.3617	42.1461	22.7139	72.8874	48.8762	35.2709		0.917924	-0.123553	0.963971	1
hsa-miR-7704	52.6315	159.795	128.07	220.531	148.867	149.227	182.054	335.162	92.9206	116.004	123.687	88.1773		0.958035	-0.0618505	0.969166	1
hsa-miR-3607-3p	476.132	885.795	490.935	275.383	239.442	336.991	426.39	386.339	388.201	250.486	331.161	187.818		1.09845	0.135463	0.973233	1
hsa-miR-6731-3p	15.9119	15.0988	10.2456	11.7542	15.2454	12.2989	13.4145	22.0765	26.8437	12.319	12.9672	7.93596		1.07342	0.102215	0.974317	1
hsa-miR-146b-3p	1260.71	3609.87	2204.51	378.372	659.139	912.581	1117.24	436.513	1046.9	1935.11	1021.41	833.275		1.11205	0.153225	0.979662	1
hsa-miR-155-5p	5882.49	6400.63	6820.16	11655.7	5832.7	8573.18	9008.81	15506.8	6605.62	4960.45	6075.61	5593.97		0.906817	-0.141117	0.979752	1
hsa-let-7a-3p	25.7038	21.3899	23.9064	75.0028	39.4586	49.1957	17.2472	62.2157	47.4927	43.1165	29.9242	56.4335		1.1555	0.208513	0.97998	1
hsa-miR-423-5p	563.035	626.6	465.321	1430.65	314.772	336.991	630.482	1068.71	823.896	312.081	452.853	522.891		0.991155	-0.0128168	0.980193	1
hsa-miR-22-5p	70.9914	30.1976	61.4737	153.364	94.1627	92.652	63.2399	186.647	49.5576	60.5684	62.8409	87.2955		0.95704	-0.0633486	0.986375	1
hsa-miR-24-2-5p	122.399	91.851	57.2047	51.4945	69.9494	145.947	50.7835	96.334	26.8437	78.0203	92.7651	101.404		1.0058	0.00834148	0.987725	1
hsa-miR-641	13.4639	22.6482	4.269	7.83611	8.96787	4.09965	14.3727	10.0348	0	14.3722	8.97727	9.6995		1.00684	0.00983675	0.989269	1
hsa-miR-1976	23.2558	28.9393	17.9298	10.6347	35.8715	27.0577	19.1636	48.167	14.4543	22.5848	19.9495	15.8719		1.02321	0.0331041	0.990279	1
hsa-miR-16-5p	42840.9	34069.2	38599.5	45420.4	44457.3	45771.7	38837	37565.2	38052	32539.6	34667.2	40643.6		0.971336	-0.0419575	0.993504	1
hsa-miR-1287-5p	9.79191	2.51646	12.807	40.3	29.594	27.8776	20.1218	18.0626	33.0384	23.6114	22.9419	9.6995		0.969811	-0.0442252	0.995367	1
hsa-miR-6842-3p	67.3194	79.2686	39.2748	78.3611	51.1169	55.7552	71.8635	85.2957	64.0119	63.6481	49.8737	56.4335		0.948652	-0.0760491	0.995447	1
hsa-miR-30b-5p	2094.25	2706.46	2209.64	2726.97	2333.44	2515.54	2702.07	1852.42	2331.27	2649.61	2357.03	2778.47		1.05878	0.0824059	0.996802	1
hsa-miR-150-5p	81216.6	133681	91245.7	43271.6	84203.8	90204.5	83370.3	70112.1	90618.2	78553.1	79863.8	97251.6		1.02064	0.0294675	0.997747	1
hsa-miR-342-5p	249.694	539.782	278.339	363.26	198.19	220.561	404.352	326.131	357.228	254.592	367.07	271.586		0.989559	-0.015142	0.999193	1
hsa-miR-423-3p	7168.91	10009.2	6244.7	5649.28	6740.25	6440.54	6348.9	4217.62	4914.46	4774.64	4852.71	4664.58		1.06585	0.0920045	1	1
hsa-miR-22-3p	50022	27647.1	35687.2	42259.6	75270	58971.8	39688.8	76873.5	37135.2	43919.3	38476.6	54858.6		0.976102	-0.0348958	1	1
hsa-miR-15a-5p	3794.37	2492.56	4344.99	5694.06	5543.04	5095.04	3705.28	4073.12	3547.5	3152.63	3691.65	4827.71		1.04476	0.0631723	1	1
hsa-miR-23b-3p	793.145	422.766	627.544	715.325	677.971	596.908	481.965	901.124	619.47	711.422	756.085	857.965		1.04464	0.0630092	1	1
hsa-miR-138-5p	11.0159	16.357	18.7836	6.15695	4.48394	14.7587	7.66544	27.0939	0	5.13291	14.9621	9.6995		0.942819	-0.0849466	1	1
hsa-miR-191-5p	19534.9	16521.8	14572.7	20228.9	15323.4	17480.9	21124	20657.6	25313.6	20992.6	21554.4	22055.8		1.05727	0.0803379	1	1
