# Supplementary material for: Selective miRNA inhibition in CD8+ cytotoxic T lymphocytes enhances HIV-1 specific cytotoxic responses
Source: Front Immunol. 2022 Sep 26;13:998368. doi: 10.3389/fimmu.2022.998368 (PMC9549323; doi:10.3389/fimmu.2022.998368)
Supplement: Supplementary file 1 [file DataSheet_1.zip › Supplemental tables/Table S3. miR functions.xlsx]

## Sheet: HIV-related functions
	Table S3. In silico prediction of specific HIV-related functions of miR-10a-5p
LogP	miR_10a_5p_and_HIV_genes	Protein name	PMID	HIV-related function or interaction (in yellow, immune system-related functions).
-8.57848	CDK6	cyclin-dependent kinase 6	23166591,	Expression of HIV-1 Tat downregulates the abundance of cyclin-dependent kinase 6 (CDK6) in the nucleoli of Jurkat T-cells
-8.57848	ELOVL2	elongation of very long chain fatty acids protein 2	24667918,	Microarray analysis indicates HIV-1 Tat-induced upregulation of ELOVL fatty acid elongase 2 (ELOVL2) in primary human brain microvascular endothelial cells
-7.94262	TFRC	transferrin receptor protein 1 isoform 1	9341758, 15784911, 23861967, 23861967, 10451539, 21922073 25275127, 15569681, 25496916, 27375898, 23874603, 20880565, 25275127,	Interacts with gp120, gag, nef, tat, vif and vpu. Treatment of CD4+ T lymphocytes with HIV-1 gp120 before anti-CD3 stimulation impedes cell cycle progression as measured by reduced CD71 expression
-7.94262	XRN1	5'-3' exoribonuclease 1 isoform a	25631074,	Cellular biotinylated 5'-3' exoribonuclease 1 protein (XRN1) is incorporated into HIV-1 Gag virus-like particles
-7.63544	PRRT3		26439863,	HIV-1 infection (VSV-G pseudotyped) of CEMT4 T cells downregulates plasma membrane expression of PRRT3
-7.63544	RAP2A	ras-related protein Rap-2a precursor	24586238,	Prostaglandin E2-mediated HIV-1 inhibition requires the EPAC/RAP/RhoA signaling pathway by downregulation of HIV-1 CA production
-7.22227	BAZ2B		18976975,	Knockdown of bromodomain adjacent to zinc finger domain, 2B (BAZ2B) by siRNA has both activating and inhibiting activities on HIV-1 replication in HeLa P4/R5 cells, suggesting a regulatory role in HIV replication
-7.22227	NCOR2		18187620,	Knockdown of nuclear receptor corepressor 2 (NCOR2) by siRNA inhibits HIV-1 replication in HeLa-derived TZM-bl cells
-6.97256	BACH2	transcription regulator protein BACH2	24968937, 25011556, 25013050	Analysis of HIV-1 proviral integration sites in antiretroviral treatment patients indicates that BACH2 gene favors HIV-1 integration for expansion and persistence of infected cells, suggesting HIV-1 IN interacts with BACH2
-6.97256	OPRM1	mu-type opioid receptor isoform MOR-1	21569838, 24120859, 11445868, 16846840, 17553897 23376103, 18338799, 21483469, 22102648	HIV-1 gp120 upregulates mu opiate receptor (OPRM1) expression in human vascular endothelium
-6.85153	TRIM66		18854154,	Knockdown of tripartite motif containing 66 (TRIM66) by siRNA inhibits the early stages of HIV-1 replication in 293T cells infected with VSV-G pseudotyped HIV-1
-6.82322	HTT	huntingtin	25505242,	The interaction of HIV-1 CA with human cellular huntingtin protein (HTT) is identified by yeast two-hybrid screen
-6.82322	PDZD8	PDZ domain-containing protein 8	20573829, 24554657, 25036886 24554657, 24554657, 24554657,	PDZD8 binds to HIV-1 Gag and promotes HIV-1 infection. PDZD8 is both necessary and sufficient for HIV-1 CA-NC binding and the PDZ domain (residues 366-450) contributes to the function of PDZD8 as an HIV-1 cofactor for infectivity
-6.55153	SDC1	syndecan-1 precursor	15797855, 16157597, 16817962, 16934308, 21114861 7690138, 9342064 8570206, 9111037, 10497173, 11024024, 11567105, 12885232 19661268, 19859083 18976975,	Binds Tat and gp120. HIV-1 Tat tethered to the surface of syndecan-1 expression B-lymphoid cells or of peripheral blood monocytes promotes their transendothelial migration in vitro in response to CXCL12 or CCL5, respectively. Knockdown of syndecan 1 (SDC1) by siRNA inhibits HIV-1 replication in HeLa P4/R5 cells
-6.43808	UBE2I	SUMO-conjugating enzyme UBC9	19640976, 23861967 23861967, 19640976, 18684836, 19640976 19640976, 19640976, 23861967 23861967, 15613319, 19640976 22895527,	Contributes to viral glycoproteins gp120/gp41 stability in the presence of Gag expression and affects incorporation of the gp120/gp41 into released virions
-6.41349	ACTG1	actin, cytoplasmic 2	18775311, 22640593 22535526, 23294842, 23575248, 18443296, 19710135, 17360745, 17504171 22535526, 10556093, 8661406, 8892894, 9971772, 10049817, 10074138, 11709093, 12009869 23260110, 17360745, 17504171 23260110, 19883584, 21917091, 22004035, 22989508 9841925, 17411366, 19639585 23017337, 8661406, 8892894, 9971772, 10049817, 10074138, 11709093, 12009869 1540415, 1540415, 1907279, 1991513, 8997639…	SEVERAL FUNCTIONS. INCLUDING IMMUNE CELLS. i.e.: HIV-1 Nef inhibits CXCL12 induced chemotaxis in Jurkat cells, monocytes, and PBMCs, which leads to marked downregulation of F-actin accumulation in cells. Actin, one of the most abundant proteins of the cell, is hydrolyzed by the human immunodeficiency virus type 1 (HIV-1) protease during acute infection of cultured human T lymphocytes
-6.27142	ARHGEF12	rho guanine nucleotide exchange factor 12 isoform 1	22190034, 18187620,	HIV-1 PR is identified to have a physical interaction with Rho guanine nucleotide exchange factor (GEF) 12 (ARHGEF12) in human HEK293 and/or Jurkat cell lines. Knockdown of ARHGEF12 by siRNA inhibits HIV-1 replication in HeLa-derived TZM-bl cells
-6.2103	CREB1	cyclic AMP-responsive element-binding protein 1 isoform A	19100722, 20402410, 16920714, 17202341 21034562, 9558095, 11156964, 21315782, 21956116 16339753, 17202341, 22219277, 21816823, 24489003	Its phosphorilation induces several processes related with gp120, MA, Tat and Vpr proteins of HIV. i.e.: extracellular HIV-1 Tat protein induces the rapid Ser-133 phosphorylation and activation of CREB transcription factor in lymphoid cells through a signal cascade involving the MAPK pathway.
-6.12534	LRRC8B		26439863,	HIV-1 infection (VSV-G pseudotyped) of CEMT4 T cells downregulates plasma membrane expression of LRRC8B
-6.04942	BAZ1B	tyrosine-protein kinase BAZ1B	19454010,	The WICH complex, composed of WSTF and SNF2H, are identified to interact with HIV-1 Tat in Jurkat cell
-5.67033	MAP3K7	mitogen-activated protein kinase kinase kinase 7 isoform A	22341466, 23077317, 23705972, 21512569, 21512573, 21572451, 21575904, 21866272, 23087682 26468522, 24874739, 26401039, 24912525, 18976975,	Several functions related to viral cycle. Interactions with viral proteins. Regarding immune system: IL-32-treated M2-macrophages result in the weak activation of p38, IKK alpha/beta, and MAP3K7 (TAK1) by HIV-1 Nef. HIV-1 Nef-induced strong activation of MAP kinases (p38/MAPK14, JNK/MAPK8, and ERK1/2) and NF-kappaB pathway (IKK alpha/beta) in M2-macrophages is mediated by MAP3K7 (TAK1). HIV-1 Nef…
-5.48147	RPS6KA5	ribosomal protein S6 kinase alpha-5 isoform a	20433920,23047923,	In vitro protein-protein interaction analysis identifies a Vpu-binding host protein ribosomal protein S6 kinase, 90kDa, polypeptide 5 (RPS6KA5, MSK1)
-5.3663	CAMK2B	calcium/calmodulin-dependent protein kinase type II subunit beta isoform 1	26269645,11751951,11867691,17202341,	HIV-1 Tat inhibits the activation of CAMKII elicited via LFA-1 in NK cells, providing evidence that Tat inhibits NK cell activation which might contribute to the impairment of natural immunity in HIV-1 infection. HIV-1 Tat induces CAK2B Thr-287 phosphorylation in mature and immature oligodendrocytes in vitro. Tat-induced IL-10 expression is regulated by p38 MAPK- and CaMK II-activated CREB-1 as w…
-5.12003	ERAP2	endoplasmic reticulum aminopeptidase 2 isoform 1	27375898, 23435305,	HIV-1 gp160 interacts with ERAP2; predicted interaction to be involved in antigenicity/immunity. HIV-1 p24 levels in PBMC cultures are significantly lower in ERAP2 homoA compared with both homoB and heteroAB samples, suggesting homoA is correlated with resistance to HIV-1 infection
-4.87216	SON	protein SON isoform F	26362536,	HIV-1 Gag interacts with SON as demonstrated by proximity dependent biotinylation proteomics
-4.6698	FXR1	fragile X mental retardation syndrome-related protein 1 isoform a	25496916,	FXR1 is identified to interact with HIV-1 Tat mutant Nullbasic in HeLa cells by LC MS/MS. Interaction of HIV-1 Gag. Knockdown of FXR1 by siRNA inhibits the early stages of HIV-1 replication in 293T cells infected with VSV-G pseudotyped HIV-1
-4.44209	SMAP1		19460752,	Knockdown of small ArfGAP 1 (SMAP1) by shRNA library screening inhibits HIV-1 replication in cultured Jurkat T-cells
-4.43016	RB1CC1		18976975,	Knockdown of RB1-inducible coiled-coil 1 (RB1CC1) by siRNA inhibits HIV-1 replication in HeLa P4/R5 cells
-4.25456	MCM7	DNA replication licensing factor MCM7 isoform 1	22190034,23125841,19454010,23166591,	HIV-1 Gag, Gag/Pol, gp120, and Nef are incorporated into staufen1 RNP complexes isolated from HIV-1-expressing cells. Expression of HIV-1 Tat upregulates the abundance of MCM7 in the nucleoli of Jurkat T-cells
-4.09961	BICD2	protein bicaudal D homolog 2 isoform 2	22190034, 18976975,	HIV-1 PR is identified to have a physical interaction with BICD2 in human HEK293 and/or Jurkat cell lines by using affinity tagging and purification mass spectrometry analyses. Knockdown of BICD2 by siRNA inhibits HIV-1 replication in HeLa P4/R5 cells
-4.08114	CEP170	centrosomal protein of 170 kDa isoform alpha	27375898,	HIV Vif interacts with CEP170. HIV-1 Vpr is identified to have a physical interaction with CEP170 in human HEK293 and/or Jurkat cell lines

## Sheet: Metascape (all functions)
GroupID	Category	Term	Description	LogP	Log(q-value)	InTerm_InList	Genes	Symbols
1_Summary	GO Biological Processes	GO:0006468	protein phosphorylation	-7.94262	-3.50568	15/704	613,816,1021,1385,1386,2048,2965,5290,5563,5584,6885,9031,9252,9821,22848,23054,10018,7421,9612,526,6045,10762,4988,54815,5137,2625,6651,10618,71,627,5048,22919,116443,23365,54407,6382,27445,4176,55512,57154,3064,1495,6541,944,23321,56254,257068	BCR,CAMK2B,CDK6,CREB1,ATF2,EPHB2,GTF2H1,PIK3CA,PRKAA2,PRKCI,MAP3K7,BAZ1B,RPS6KA5,RB1CC1,AAK1,NCOA6,BCL2L11,VDR,NCOR2,ATP6V1B2,RNF2,NUP50,OPRM1,GATAD2A,PDE1C,GATA3,SON,TGOLN2,ACTG1,BDNF,PAFAH1B1,MAPRE1,GRIN3A,ARHGEF12,SLC38A2,SDC1,PCLO,MCM7,SMPD3,SMURF1,HTT,CTNNA1,SLC7A1,TNFSF8,TRIM2,RNF20,PLCXD2
1_Member	GO Biological Processes	GO:0006468	protein phosphorylation	-7.94262	-3.50568	15/704	613,816,1021,1385,1386,2048,2965,5290,5563,5584,6885,9031,9252,9821,22848	BCR,CAMK2B,CDK6,CREB1,ATF2,EPHB2,GTF2H1,PIK3CA,PRKAA2,PRKCI,MAP3K7,BAZ1B,RPS6KA5,RB1CC1,AAK1
1_Member	Reactome Gene Sets	R-HSA-8986944	Transcriptional Regulation by MECP2	-7.22227	-3.26245	6/62	627,816,1385,3064,4988,9612	BDNF,CAMK2B,CREB1,HTT,OPRM1,NCOR2
2_Summary	Reactome Gene Sets	R-HSA-8856828	Clathrin-mediated endocytosis	-6.23093	-2.83519	7/146	71,3482,6453,7037,10618,22848,112574,286,1362,5048,5563,23299,51479	ACTG1,IGF2R,ITSN1,TFRC,TGOLN2,AAK1,SNX18,ANK1,CPD,PAFAH1B1,PRKAA2,BICD2,ANKFY1
2_Member	Reactome Gene Sets	R-HSA-8856828	Clathrin-mediated endocytosis	-6.23093	-2.83519	7/146	71,3482,6453,7037,10618,22848,112574	ACTG1,IGF2R,ITSN1,TFRC,TGOLN2,AAK1,SNX18
3_Summary	Reactome Gene Sets	R-HSA-194315	Signaling by Rho GTPases (Rho GTPases have been implicated in many important cell biological processes, including cell growth control, cytokinesis, cell motility, cell-cell and cell-extracellular matrix adhesion, cell transformation and invasion, and development (Govek et al., 2005)	-6.20463	-2.83519	13/707	71,613,1362,1495,5048,5290,6434,6453,7037,22919,23365,51479,56254	ACTG1,BCR,CPD,CTNNA1,PAFAH1B1,PIK3CA,TRA2B,ITSN1,TFRC,MAPRE1,ARHGEF12,ANKFY1,RNF20
3_Member	Reactome Gene Sets	R-HSA-194315	Signaling by Rho GTPases (Rho GTPases have been implicated in many important cell biological processes, including cell growth control, cytokinesis, cell motility, cell-cell and cell-extracellular matrix adhesion, cell transformation and invasion, and development (Govek et al., 2005)	-6.20463	-2.83519	13/707	71,613,1362,1495,5048,5290,6434,6453,7037,22919,23365,51479,56254	ACTG1,BCR,CPD,CTNNA1,PAFAH1B1,PIK3CA,TRA2B,ITSN1,TFRC,MAPRE1,ARHGEF12,ANKFY1,RNF20
1_Member	Reactome Gene Sets	R-HSA-1280215	Cytokine Signaling in Immune system	-6.14998	-2.83519	13/715	816,944,1385,1386,2625,4988,5290,6382,6885,9252,10018,10762,23321	CAMK2B,TNFSF8,CREB1,ATF2,GATA3,OPRM1,PIK3CA,SDC1,MAP3K7,RPS6KA5,BCL2L11,NUP50,TRIM2
3_Member	Reactome Gene Sets	R-HSA-9716542	Signaling by Rho GTPases, Miro GTPases and RHOBTB3	-6.09604	-2.83519	13/723	71,613,1362,1495,5048,5290,6434,6453,7037,22919,23365,51479,56254	ACTG1,BCR,CPD,CTNNA1,PAFAH1B1,PIK3CA,TRA2B,ITSN1,TFRC,MAPRE1,ARHGEF12,ANKFY1,RNF20
4_Summary	GO Biological Processes	GO:0048732	gland development	-6.03017	-2.79735	10/402	1385,1386,2625,3213,3482,5290,7421,9612,9821,10018,22919,23327,112479	CREB1,ATF2,GATA3,HOXB3,IGF2R,PIK3CA,VDR,NCOR2,RB1CC1,BCL2L11,MAPRE1,NEDD4L,ERI2
4_Member	GO Biological Processes	GO:0048732	gland development	-6.03017	-2.79735	10/402	1385,1386,2625,3213,3482,5290,7421,9612,9821,10018	CREB1,ATF2,GATA3,HOXB3,IGF2R,PIK3CA,VDR,NCOR2,RB1CC1,BCL2L11
2_Member	Reactome Gene Sets	R-HSA-199991	Membrane Trafficking	-5.88875	-2.68226	12/634	71,286,1362,3482,5048,5563,6453,7037,10618,22848,23299,112574	ACTG1,ANK1,CPD,IGF2R,PAFAH1B1,PRKAA2,ITSN1,TFRC,TGOLN2,AAK1,BICD2,SNX18
1_Member	WikiPathways	WP3888	VEGFA-VEGFR2 signaling pathway (is the principal angiogenic growth factor modulating neovascularization)	-5.68733	-2.54359	10/439	71,1385,1386,1495,2048,5290,5563,5584,6541,9252	ACTG1,CREB1,ATF2,CTNNA1,EPHB2,PIK3CA,PRKAA2,PRKCI,SLC7A1,RPS6KA5
2_Member	Reactome Gene Sets	R-HSA-5653656	Vesicle-mediated transport	-5.62099	-2.54359	12/673	71,286,1362,3482,5048,5563,6453,7037,10618,22848,23299,112574	ACTG1,ANK1,CPD,IGF2R,PAFAH1B1,PRKAA2,ITSN1,TFRC,TGOLN2,AAK1,BICD2,SNX18
1_Member	WikiPathways	WP5087	Malignant pleural mesothelioma	-5.61755	-2.54359	10/447	71,627,1385,1386,1495,5290,5563,6045,9252,9821	ACTG1,BDNF,CREB1,ATF2,CTNNA1,PIK3CA,PRKAA2,RNF2,RPS6KA5,RB1CC1
3_Member	Reactome Gene Sets	R-HSA-9012999	RHO GTPase cycle (Rho GTPases have been implicated in many important cell biological processes, including cell growth control, cytokinesis, cell motility, cell-cell and cell-extracellular matrix adhesion, cell transformation and invasion, and development (Govek et al., 2005)	-5.60032	-2.54359	10/449	71,613,1362,5290,6434,6453,7037,23365,51479,56254	ACTG1,BCR,CPD,PIK3CA,TRA2B,ITSN1,TFRC,ARHGEF12,ANKFY1,RNF20
1_Member	Reactome Gene Sets	R-HSA-9022692	Regulation of MECP2 (transcription regulator) expression and activity	-5.3663	-2.34433	4/33	816,1385,3064,9612	CAMK2B,CREB1,HTT,NCOR2
5_Summary	Immunologic Signatures	M9195	GSE40441 NRP1 POS INDUCED TREG VS NRP1 NEG NATURAL TREG DN	-5.33431	-2.3385	7/199	1021,2625,6541,10018,22919,29994,55008	CDK6,GATA3,SLC7A1,BCL2L11,MAPRE1,BAZ2B,HERC6
5_Member	Immunologic Signatures	M9195	GSE40441 NRP1 POS INDUCED TREG VS NRP1 NEG NATURAL TREG DN	-5.33431	-2.3385	7/199	1021,2625,6541,10018,22919,29994,55008	CDK6,GATA3,SLC7A1,BCL2L11,MAPRE1,BAZ2B,HERC6
1_Member	WikiPathways	WP400	p38 MAPK signaling pathway (activated by a variety of environmental stresses and inflammatory cytokines)	-5.31304	-2.3385	4/34	1385,1386,6885,9252	CREB1,ATF2,MAP3K7,RPS6KA5
1_Member	GO Biological Processes	GO:0070848	response to growth factor	-5.20404	-2.29858	10/498	627,1385,1386,2625,4176,4988,5290,6885,55512,57154	BDNF,CREB1,ATF2,GATA3,MCM7,OPRM1,PIK3CA,MAP3K7,SMPD3,SMURF1
6_Summary	Reactome Gene Sets	R-HSA-73887	Death Receptor Signalling (belong to the TNF receptor superfamily (TNFRSF))	-5.11123	-2.25407	6/141	5584,6453,6885,10018,23365,55512,613,5911,27445,60468,5150,29994	PRKCI,ITSN1,MAP3K7,BCL2L11,ARHGEF12,SMPD3,BCR,RAP2A,PCLO,BACH2,PDE7A,BAZ2B
6_Member	Reactome Gene Sets	R-HSA-73887	Death Receptor Signalling (belong to the TNF receptor superfamily (TNFRSF))	-5.11123	-2.25407	6/141	5584,6453,6885,10018,23365,55512	PRKCI,ITSN1,MAP3K7,BCL2L11,ARHGEF12,SMPD3
1_Member	WikiPathways	WP69	T-cell receptor signaling pathway	-4.87421	-2.06051	5/91	1385,1386,2625,4988,6885	CREB1,ATF2,GATA3,OPRM1,MAP3K7
1_Member	GO Biological Processes	GO:0071363	cellular response to growth factor stimulus	-4.58299	-1.85747	9/468	627,1385,1386,2625,4176,5290,6885,55512,57154	BDNF,CREB1,ATF2,GATA3,MCM7,PIK3CA,MAP3K7,SMPD3,SMURF1
2_Member	Reactome Gene Sets	R-HSA-8856825	Cargo recognition for clathrin-mediated endocytosis	-4.55294	-1.84839	5/106	3482,6453,7037,10618,22848	IGF2R,ITSN1,TFRC,TGOLN2,AAK1
2_Member	Reactome Gene Sets	R-HSA-432722	Golgi Associated Vesicle Biogenesis	-4.43858	-1.79269	4/56	1362,3482,7037,10618	CPD,IGF2R,TFRC,TGOLN2
1_Member	KEGG Pathway	hsa04668	TNF signaling pathway	-4.43793	-1.79269	5/112	1385,1386,5290,6885,9252	CREB1,ATF2,PIK3CA,MAP3K7,RPS6KA5
7_Summary	Immunologic Signatures	M7706	GSE20500 CTRL VS RARA ANTAGONIST TREATED CD4 TCELL UP	-4.31562	-1.74704	6/195	3064,3190,4277,6328,9612,9859,7421,257068,1385,10762	HTT,HNRNPK,MICB,SCN3A,NCOR2,CEP170,VDR,PLCXD2,CREB1,NUP50
7_Member	Immunologic Signatures	M7706	GSE20500 CTRL VS RARA ANTAGONIST TREATED CD4 TCELL UP	-4.31562	-1.74704	6/195	3064,3190,4277,6328,9612,9859	HTT,HNRNPK,MICB,SCN3A,NCOR2,CEP170
8_Summary	Immunologic Signatures	M3183	GSE12845 IGD POS VS NEG BLOOD BCELL DN	-4.30327	-1.74704	6/196	71,4809,6397,7037,10018,60682,9252,55521,944,167838,7421,9031,51365	ACTG1,SNU13,SEC14L1,TFRC,BCL2L11,SMAP1,RPS6KA5,TRIM36,TNFSF8,TXLNB,VDR,BAZ1B,PLA1A
8_Member	Immunologic Signatures	M3183	GSE12845 IGD POS VS NEG BLOOD BCELL DN	-4.30327	-1.74704	6/196	71,4809,6397,7037,10018,60682	ACTG1,SNU13,SEC14L1,TFRC,BCL2L11,SMAP1
6_Member	Oncogenic Signatures	M2719	CAMP UP.V1 DN	-4.26664	-1.74704	6/199	613,5911,6453,23365,27445,60468	BCR,RAP2A,ITSN1,ARHGEF12,PCLO,BACH2
9_Summary	Immunologic Signatures	M6108	GSE2770 TGFB AND IL4 VS IL12 TREATED ACT CD4 TCELL 48H DN	-4.26664	-1.74704	6/199	71,4176,6541,10762,25777,60468,3482,5048,88455,1385,51479,29994,22848,54464	ACTG1,MCM7,SLC7A1,NUP50,SUN2,BACH2,IGF2R,PAFAH1B1,ANKRD13A,CREB1,ANKFY1,BAZ2B,AAK1,XRN1
9_Member	Immunologic Signatures	M6108	GSE2770 TGFB AND IL4 VS IL12 TREATED ACT CD4 TCELL 48H DN	-4.26664	-1.74704	6/199	71,4176,6541,10762,25777,60468	ACTG1,MCM7,SLC7A1,NUP50,SUN2,BACH2
10_Summary	Immunologic Signatures	M6214	GSE2405 0H VS 6H A PHAGOCYTOPHILUM STIM NEUTROPHIL UP	-4.26664	-1.74704	6/199	944,6397,7329,25777,54464,57154,23054,54815	TNFSF8,SEC14L1,UBE2I,SUN2,XRN1,SMURF1,NCOA6,GATAD2A
10_Member	Immunologic Signatures	M6214	GSE2405 0H VS 6H A PHAGOCYTOPHILUM STIM NEUTROPHIL UP	-4.26664	-1.74704	6/199	944,6397,7329,25777,54464,57154	TNFSF8,SEC14L1,UBE2I,SUN2,XRN1,SMURF1
11_Summary	Immunologic Signatures	M5726	GSE7764 IL15 NK CELL 24H VS SPLENOCYTE DN	-4.26664	-1.74704	6/199	286,5150,6382,7037,23365,60468,7421,64131,112574,613,6453,1362,2625,1495,6397	ANK1,PDE7A,SDC1,TFRC,ARHGEF12,BACH2,VDR,XYLT1,SNX18,BCR,ITSN1,CPD,GATA3,CTNNA1,SEC14L1
11_Member	Immunologic Signatures	M5726	GSE7764 IL15 NK CELL 24H VS SPLENOCYTE DN	-4.26664	-1.74704	6/199	286,5150,6382,7037,23365,60468	ANK1,PDE7A,SDC1,TFRC,ARHGEF12,BACH2
1_Member	Immunologic Signatures	M7505	GSE21380 NON TFH VS GERMINAL CENTER TFH CD4 TCELL DN	-4.25456	-1.74704	6/200	1385,1386,6382,9252,56254,257068	CREB1,ATF2,SDC1,RPS6KA5,RNF20,PLCXD2
9_Member	Immunologic Signatures	M6953	GSE7831 UNSTIM VS CPG STIM PDC 4H UP	-4.25456	-1.74704	6/200	71,3482,4176,5048,25777,88455	ACTG1,IGF2R,MCM7,PAFAH1B1,SUN2,ANKRD13A
12_Summary	Immunologic Signatures	M9610	GSE42021 TREG PLN VS CD24HI TREG THYMUS UP	-4.25456	-1.74704	6/200	3190,6434,22848,23054,26528,60682,1021,1362,286	HNRNPK,TRA2B,AAK1,NCOA6,DAZAP1,SMAP1,CDK6,CPD,ANK1
12_Member	Immunologic Signatures	M9610	GSE42021 TREG PLN VS CD24HI TREG THYMUS UP	-4.25456	-1.74704	6/200	3190,6434,22848,23054,26528,60682	HNRNPK,TRA2B,AAK1,NCOA6,DAZAP1,SMAP1
13_Summary	Immunologic Signatures	M3095	GSE10325 BCELL VS LUPUS BCELL DN	-4.25456	-1.74704	6/200	4277,5584,6382,10018,23054,55008,9612,54898,6434,29994	MICB,PRKCI,SDC1,BCL2L11,NCOA6,HERC6,NCOR2,ELOVL2,TRA2B,BAZ2B
13_Member	Immunologic Signatures	M3095	GSE10325 BCELL VS LUPUS BCELL DN	-4.25456	-1.74704	6/200	4277,5584,6382,10018,23054,55008	MICB,PRKCI,SDC1,BCL2L11,NCOA6,HERC6
14_Summary	Immunologic Signatures	M5271	GSE36392 TYPE 2 MYELOID VS EOSINOPHIL IL25 TREATED LUNG DN	-4.25456	-1.74704	6/200	1385,10018,51365,55008,112574,116443	CREB1,BCL2L11,PLA1A,HERC6,SNX18,GRIN3A
14_Member	Immunologic Signatures	M5271	GSE36392 TYPE 2 MYELOID VS EOSINOPHIL IL25 TREATED LUNG DN	-4.25456	-1.74704	6/200	1385,10018,51365,55008,112574,116443	CREB1,BCL2L11,PLA1A,HERC6,SNX18,GRIN3A
15_Summary	Immunologic Signatures	M9363	GSE11961 GERMINAL CENTER BCELL DAY7 VS MEMORY BCELL DAY40 UP	-4.25456	-1.74704	6/200	816,1021,3482,22919,25777,55008,526,7037	CAMK2B,CDK6,IGF2R,MAPRE1,SUN2,HERC6,ATP6V1B2,TFRC
15_Member	Immunologic Signatures	M9363	GSE11961 GERMINAL CENTER BCELL DAY7 VS MEMORY BCELL DAY40 UP	-4.25456	-1.74704	6/200	816,1021,3482,22919,25777,55008	CAMK2B,CDK6,IGF2R,MAPRE1,SUN2,HERC6
16_Summary	Immunologic Signatures	M4801	GSE27786 BCELL VS CD8 TCELL UP	-4.25456	-1.74704	6/200	2521,6651,7037,23299,29994,51479,6045,285368	FUS,SON,TFRC,BICD2,BAZ2B,ANKFY1,RNF2,PRRT3
16_Member	Immunologic Signatures	M4801	GSE27786 BCELL VS CD8 TCELL UP	-4.25456	-1.74704	6/200	2521,6651,7037,23299,29994,51479	FUS,SON,TFRC,BICD2,BAZ2B,ANKFY1
17_Summary	GO Biological Processes	GO:0010035	response to inorganic substance	-4.22273	-1.72028	9/521	71,1385,1386,5290,5563,6382,7037,54407,55512,4988,7421,3190,4277	ACTG1,CREB1,ATF2,PIK3CA,PRKAA2,SDC1,TFRC,SLC38A2,SMPD3,OPRM1,VDR,HNRNPK,MICB
17_Member	GO Biological Processes	GO:0010035	response to inorganic substance	-4.22273	-1.72028	9/521	71,1385,1386,5290,5563,6382,7037,54407,55512	ACTG1,CREB1,ATF2,PIK3CA,PRKAA2,SDC1,TFRC,SLC38A2,SMPD3
1_Member	Reactome Gene Sets	R-HSA-450294	MAP kinase activation	-4.20937	-1.71937	4/64	1385,1386,6885,9252	CREB1,ATF2,MAP3K7,RPS6KA5
18_Summary	KEGG Pathway	hsa05205	Proteoglycans in cancer	-4.19518	-1.71248	6/205	71,286,816,5290,6382,23365,5584,9031,23321	ACTG1,ANK1,CAMK2B,PIK3CA,SDC1,ARHGEF12,PRKCI,BAZ1B,TRIM2
18_Member	KEGG Pathway	hsa05205	Proteoglycans in cancer	-4.19518	-1.71248	6/205	71,286,816,5290,6382,23365	ACTG1,ANK1,CAMK2B,PIK3CA,SDC1,ARHGEF12
19_Summary	Reactome Gene Sets	R-HSA-6802952	Signaling by BRAF and RAF1 fusions	-4.1312	-1.66739	4/67	71,816,8087,10018,613,1385,5290,9612	ACTG1,CAMK2B,FXR1,BCL2L11,BCR,CREB1,PIK3CA,NCOR2
19_Member	Reactome Gene Sets	R-HSA-6802952	Signaling by BRAF and RAF1 fusions	-4.1312	-1.66739	4/67	71,816,8087,10018	ACTG1,CAMK2B,FXR1,BCL2L11
1_Member	Reactome Gene Sets	R-HSA-9006925	Intracellular signaling by second messengers	-4.10837	-1.65208	7/309	816,1385,1386,5137,5290,6045,54815	CAMK2B,CREB1,ATF2,PDE1C,PIK3CA,RNF2,GATAD2A
20_Summary	KEGG Pathway	hsa05206	MicroRNAs in cancer	-4.09961	-1.65208	7/310	1021,3190,5290,6541,7329,9252,10018,613,816,1495,23365	CDK6,HNRNPK,PIK3CA,SLC7A1,UBE2I,RPS6KA5,BCL2L11,BCR,CAMK2B,CTNNA1,ARHGEF12
20_Member	KEGG Pathway	hsa05206	MicroRNAs in cancer	-4.09961	-1.65208	7/310	1021,3190,5290,6541,7329,9252,10018	CDK6,HNRNPK,PIK3CA,SLC7A1,UBE2I,RPS6KA5,BCL2L11
1_Member	KEGG Pathway	hsa05031	Amphetamine addiction	-4.08114	-1.6442	4/69	816,1385,1386,116443	CAMK2B,CREB1,ATF2,GRIN3A
1_Member	Reactome Gene Sets	R-HSA-166520	Signaling by NTRKs	-4.06691	-1.63658	5/134	627,1385,1386,5290,9252	BDNF,CREB1,ATF2,PIK3CA,RPS6KA5
1_Member	Reactome Gene Sets	R-HSA-448424	Interleukin-17 signaling	-4.00888	-1.6052	4/72	1385,1386,6885,9252	CREB1,ATF2,MAP3K7,RPS6KA5
2_Member	Reactome Gene Sets	R-HSA-199992	trans-Golgi Network Vesicle Budding	-4.00888	-1.6052	4/72	1362,3482,7037,10618	CPD,IGF2R,TFRC,TGOLN2
19_Member	Reactome Gene Sets	R-HSA-5663202	Diseases of signal transduction by growth factor receptors and second messengers	-4.00596	-1.6052	8/433	71,613,816,1385,5290,8087,9612,10018	ACTG1,BCR,CAMK2B,CREB1,PIK3CA,FXR1,NCOR2,BCL2L11
1_Member	Reactome Gene Sets	R-HSA-450282	MAPK targets/ Nuclear events mediated by MAP kinases	-3.82958	-1.48606	3/31	1385,1386,9252	CREB1,ATF2,RPS6KA5
1_Member	Reactome Gene Sets	R-HSA-449147	Signaling by Interleukins	-3.81298	-1.47994	8/462	1385,1386,2625,4988,5290,6382,6885,9252	CREB1,ATF2,GATA3,OPRM1,PIK3CA,SDC1,MAP3K7,RPS6KA5
1_Member	Canonical Pathways	M2	PID SMAD2 3NUCLEAR PATHWAY	-3.78939	-1.4715	4/82	1385,1386,2625,7421	CREB1,ATF2,GATA3,VDR
19_Member	Reactome Gene Sets	R-HSA-6802957	Oncogenic MAPK signaling	-3.74895	-1.46124	4/84	71,816,8087,10018	ACTG1,CAMK2B,FXR1,BCL2L11
1_Member	Reactome Gene Sets	R-HSA-975871	MyD88 cascade initiated on plasma membrane	-3.72912	-1.45832	4/85	1385,1386,6885,9252	CREB1,ATF2,MAP3K7,RPS6KA5
1_Member	Reactome Gene Sets	R-HSA-168176	Toll Like Receptor 5 (TLR5) Cascade	-3.72912	-1.45832	4/85	1385,1386,6885,9252	CREB1,ATF2,MAP3K7,RPS6KA5
1_Member	Reactome Gene Sets	R-HSA-168142	Toll Like Receptor 10 (TLR10) Cascade	-3.72912	-1.45832	4/85	1385,1386,6885,9252	CREB1,ATF2,MAP3K7,RPS6KA5
1_Member	KEGG Pathway	hsa04911	Insulin secretion	-3.70953	-1.45048	4/86	816,1385,1386,27445	CAMK2B,CREB1,ATF2,PCLO
1_Member	WikiPathways	WP722	Serotonin HTR1 group and FOS pathway	-3.70845	-1.45048	3/34	1385,5290,9252	CREB1,PIK3CA,RPS6KA5
3_Member	Reactome Gene Sets	R-HSA-9706574	RHOBTB GTPase Cycle	-3.67057	-1.41832	3/35	71,6434,56254	ACTG1,TRA2B,RNF20
1_Member	Reactome Gene Sets	R-HSA-975138	TRAF6 mediated induction of NFkB and MAP kinases upon TLR7/8 or 9 activation	-3.61514	-1.37351	4/91	1385,1386,6885,9252	CREB1,ATF2,MAP3K7,RPS6KA5
1_Member	Reactome Gene Sets	R-HSA-111933	Calmodulin induced events	-3.59815	-1.37101	3/37	816,1385,5137	CAMK2B,CREB1,PDE1C
1_Member	Reactome Gene Sets	R-HSA-111997	CaM pathway	-3.59815	-1.37101	3/37	816,1385,5137	CAMK2B,CREB1,PDE1C
1_Member	Reactome Gene Sets	R-HSA-975155	MyD88 dependent cascade initiated on endosome	-3.59693	-1.37101	4/92	1385,1386,6885,9252	CREB1,ATF2,MAP3K7,RPS6KA5
1_Member	Reactome Gene Sets	R-HSA-111885	Opioid Signalling	-3.59693	-1.37101	4/92	816,1385,4988,5137	CAMK2B,CREB1,OPRM1,PDE1C
1_Member	Reactome Gene Sets	R-HSA-442755	Activation of NMDA receptors and postsynaptic events	-3.57894	-1.36731	4/93	816,1385,5563,116443	CAMK2B,CREB1,PRKAA2,GRIN3A
1_Member	Reactome Gene Sets	R-HSA-168181	Toll Like Receptor 7/8 (TLR7/8) Cascade	-3.57894	-1.36731	4/93	1385,1386,6885,9252	CREB1,ATF2,MAP3K7,RPS6KA5
1_Member	Canonical Pathways	M229	PID P38 ALPHA BETA DOWNSTREAM PATHWAY	-3.56348	-1.36725	3/38	1385,1386,9252	CREB1,ATF2,RPS6KA5
1_Member	Reactome Gene Sets	R-HSA-168164	Toll Like Receptor 3 (TLR3) Cascade	-3.56115	-1.36725	4/94	1385,1386,6885,9252	CREB1,ATF2,MAP3K7,RPS6KA5
1_Member	Reactome Gene Sets	R-HSA-1592230	Mitochondrial biogenesis	-3.54357	-1.36609	4/95	1385,1386,5563,23054	CREB1,ATF2,PRKAA2,NCOA6
1_Member	Reactome Gene Sets	R-HSA-111996	Ca-dependent events	-3.52976	-1.35527	3/39	816,1385,5137	CAMK2B,CREB1,PDE1C
1_Member	Reactome Gene Sets	R-HSA-168138	Toll Like Receptor 9 (TLR9) Cascade	-3.52618	-1.35406	4/96	1385,1386,6885,9252	CREB1,ATF2,MAP3K7,RPS6KA5
8_Member	Immunologic Signatures	M8884	GSE37301 HEMATOPOIETIC STEM CELL VS GRAN MONO PROGENITOR DN	-3.51451	-1.34851	5/176	71,6397,7037,9252,55521	ACTG1,SEC14L1,TFRC,RPS6KA5,TRIM36
15_Member	Immunologic Signatures	M7632	GSE21360 NAIVE VS SECONDARY MEMORY CD8 TCELL DN	-3.51451	-1.34851	5/176	526,1021,3482,7037,25777	ATP6V1B2,CDK6,IGF2R,TFRC,SUN2
6_Member	Reactome Gene Sets	R-HSA-193704	p75 NTR receptor-mediated signalling	-3.50899	-1.34851	4/97	5584,6453,10018,23365	PRKCI,ITSN1,BCL2L11,ARHGEF12
1_Member	Reactome Gene Sets	R-HSA-937061	TRIF(TICAM1)-mediated TLR4 signaling	-3.47518	-1.33049	4/99	1385,1386,6885,9252	CREB1,ATF2,MAP3K7,RPS6KA5
1_Member	Reactome Gene Sets	R-HSA-166166	MyD88-independent TLR4 cascade	-3.47518	-1.33049	4/99	1385,1386,6885,9252	CREB1,ATF2,MAP3K7,RPS6KA5
1_Member	GO Biological Processes	GO:0042789	mRNA transcription by RNA polymerase II	-3.46498	-1.32471	3/41	1385,1386,7421	CREB1,ATF2,VDR
1_Member	Reactome Gene Sets	R-HSA-9006934	Signaling by Receptor Tyrosine Kinases	-3.4616	-1.32351	8/521	71,526,627,1385,1386,1495,5290,9252	ACTG1,ATP6V1B2,BDNF,CREB1,ATF2,CTNNA1,PIK3CA,RPS6KA5
1_Member	Reactome Gene Sets	R-HSA-168188	Toll Like Receptor TLR6:TLR2 Cascade	-3.44209	-1.31684	4/101	1385,1386,6885,9252	CREB1,ATF2,MAP3K7,RPS6KA5
1_Member	Reactome Gene Sets	R-HSA-166058	MyD88:MAL(TIRAP) cascade initiated on plasma membrane	-3.44209	-1.31684	4/101	1385,1386,6885,9252	CREB1,ATF2,MAP3K7,RPS6KA5
1_Member	GO Biological Processes	GO:0007595	lactation	-3.43384	-1.31684	3/42	1385,7421,9612	CREB1,VDR,NCOR2
20_Member	KEGG Pathway	hsa05200	Pathways in cancer	-3.40682	-1.31684	8/531	613,816,1021,1495,5290,9252,10018,23365	BCR,CAMK2B,CDK6,CTNNA1,PIK3CA,RPS6KA5,BCL2L11,ARHGEF12
1_Member	Reactome Gene Sets	R-HSA-1489509	DAG and IP3 signaling	-3.40347	-1.31684	3/43	816,1385,5137	CAMK2B,CREB1,PDE1C
1_Member	Reactome Gene Sets	R-HSA-181438	Toll Like Receptor 2 (TLR2) Cascade	-3.39377	-1.31684	4/104	1385,1386,6885,9252	CREB1,ATF2,MAP3K7,RPS6KA5
1_Member	Reactome Gene Sets	R-HSA-168179	Toll Like Receptor TLR1:TLR2 Cascade	-3.39377	-1.31684	4/104	1385,1386,6885,9252	CREB1,ATF2,MAP3K7,RPS6KA5
1_Member	Canonical Pathways	M164	PID ERBB1 DOWNSTREAM PATHWAY	-3.378	-1.31684	4/105	1385,1386,5290,9252	CREB1,ATF2,PIK3CA,RPS6KA5
1_Member	WikiPathways	WP4756	Renin-angiotensin-aldosterone system (RAAS)	-3.37385	-1.31684	3/44	816,1385,1386	CAMK2B,CREB1,ATF2
1_Member	KEGG Pathway	hsa04928	Parathyroid hormone synthesis, secretion and action	-3.36239	-1.31684	4/106	1385,1386,2625,7421	CREB1,ATF2,GATA3,VDR
1_Member	KEGG Pathway	hsa04922	Glucagon signaling pathway	-3.34694	-1.31684	4/107	816,1385,1386,5563	CAMK2B,CREB1,ATF2,PRKAA2
1_Member	Reactome Gene Sets	R-HSA-1852241	Organelle biogenesis and maintenance	-3.33283	-1.31684	6/296	1385,1386,5048,5563,22919,23054	CREB1,ATF2,PAFAH1B1,PRKAA2,MAPRE1,NCOA6
1_Member	WikiPathways	WP4321	Thermogenesis	-3.33165	-1.31684	4/108	71,1385,1386,5563	ACTG1,CREB1,ATF2,PRKAA2
12_Member	Immunologic Signatures	M7573	GSE21927 SPLEEN VS C26GM TUMOR MONOCYTE BALBC DN	-3.32107	-1.31684	5/194	1021,1362,6434,22848,60682	CDK6,CPD,TRA2B,AAK1,SMAP1
1_Member	GO Biological Processes	GO:0009299	mRNA transcription	-3.31668	-1.31684	3/46	1385,1386,7421	CREB1,ATF2,VDR
13_Member	Oncogenic Signatures	M2721	LTE2 UP.V1 DN	-3.31092	-1.31684	5/195	4277,9612,10018,54898,55008	MICB,NCOR2,BCL2L11,ELOVL2,HERC6
11_Member	Immunologic Signatures	M8752	GSE36888 UNTREATED VS IL2 TREATED TCELL 2H UP	-3.29079	-1.31684	5/197	7037,7421,23365,64131,112574	TFRC,VDR,ARHGEF12,XYLT1,SNX18
1_Member	Reactome Gene Sets	R-HSA-9707616	Heme signaling	-3.28907	-1.31684	3/47	1385,1386,23054	CREB1,ATF2,NCOA6
1_Member	Immunologic Signatures	M7610	GSE21360 PRIMARY VS QUATERNARY MEMORY CD8 TCELL DN	-3.28081	-1.31684	5/198	1385,1386,5290,6651,10618	CREB1,ATF2,PIK3CA,SON,TGOLN2
9_Member	Immunologic Signatures	M9133	GSE40273 GATA1 KO VS WT TREG DN	-3.27088	-1.31684	5/199	71,1385,25777,51479,60468	ACTG1,CREB1,SUN2,ANKFY1,BACH2
1_Member	WikiPathways	WP1541	Energy metabolism	-3.26209	-1.31684	3/48	1385,1386,5563	CREB1,ATF2,PRKAA2
4_Member	Immunologic Signatures	M3675	GSE17580 UNINFECTED VS S MANSONI INF TEFF UP	-3.26102	-1.31684	5/200	3482,9821,22919,23327,112479	IGF2R,RB1CC1,MAPRE1,NEDD4L,ERI2
8_Member	Immunologic Signatures	M6573	GSE4535 BM DERIVED DC VS FOLLICULAR DC UP	-3.26102	-1.31684	5/200	944,6397,7037,55521,167838	TNFSF8,SEC14L1,TFRC,TRIM36,TXLNB
1_Member	Reactome Gene Sets	R-HSA-187037	Signaling by NTRK1 (TRKA)	-3.22873	-1.29558	4/115	1385,1386,5290,9252	CREB1,ATF2,PIK3CA,RPS6KA5
1_Member	WikiPathways	WP2637	Interleukin-1 (IL-1) structural pathway	-3.20986	-1.27807	3/50	1386,6885,9252	ATF2,MAP3K7,RPS6KA5
1_Member	Reactome Gene Sets	R-HSA-112043	PLC beta mediated events	-3.18457	-1.25629	3/51	816,1385,5137	CAMK2B,CREB1,PDE1C
4_Member	GO Biological Processes	GO:0001889	liver development	-3.13242	-1.21531	4/122	1386,3482,5290,9821	ATF2,IGF2R,PIK3CA,RB1CC1
1_Member	GO Biological Processes	GO:0030879	mammary gland development	-3.11916	-1.20597	4/123	1385,7421,9612,10018	CREB1,VDR,NCOR2,BCL2L11
18_Member	KEGG Pathway	hsa04611	Platelet activation	-3.10601	-1.19927	4/124	71,5290,5584,23365	ACTG1,PIK3CA,PRKCI,ARHGEF12
4_Member	GO Biological Processes	GO:0061008	hepaticobiliary system development	-3.09299	-1.19007	4/125	1386,3482,5290,9821	ATF2,IGF2R,PIK3CA,RB1CC1
1_Member	WikiPathways	WP395	IL-4 signaling pathway	-3.08844	-1.18679	3/55	1386,2625,5290	ATF2,GATA3,PIK3CA
1_Member	Reactome Gene Sets	R-HSA-2151201	Transcriptional activation of mitochondrial biogenesis	-3.06556	-1.16895	3/56	1385,1386,23054	CREB1,ATF2,NCOA6
1_Member	Reactome Gene Sets	R-HSA-112040	G-protein mediated events	-3.06556	-1.16895	3/56	816,1385,5137	CAMK2B,CREB1,PDE1C
6_Member	Reactome Gene Sets	R-HSA-193648	NRAGE signals death through JNK	-2.99947	-1.11398	3/59	6453,10018,23365	ITSN1,BCL2L11,ARHGEF12
1_Member	Reactome Gene Sets	R-HSA-166016	Toll Like Receptor 4 (TLR4) Cascade	-2.96866	-1.08923	4/135	1385,1386,6885,9252	CREB1,ATF2,MAP3K7,RPS6KA5
1_Member	Reactome Gene Sets	R-HSA-8943724	Regulation of PTEN gene transcription	-2.95737	-1.08333	3/61	1386,6045,54815	ATF2,RNF2,GATAD2A
1_Member	Reactome Gene Sets	R-HSA-198725	Nuclear Events (kinase and transcription factor activation)	-2.95737	-1.08333	3/61	1385,1386,9252	CREB1,ATF2,RPS6KA5
17_Member	GO Biological Processes	GO:0010038	response to metal ion	-2.94842	-1.07733	6/351	71,1385,5563,6382,7037,55512	ACTG1,CREB1,PRKAA2,SDC1,TFRC,SMPD3
1_Member	KEGG Pathway	hsa04915	Estrogen signaling pathway	-2.93334	-1.06927	4/138	1385,1386,4988,5290	CREB1,ATF2,OPRM1,PIK3CA
1_Member	Reactome Gene Sets	R-HSA-2262752	Cellular responses to stress	-2.92503	-1.06212	9/784	526,816,1021,1385,1386,6045,9612,10762,23054	ATP6V1B2,CAMK2B,CDK6,CREB1,ATF2,RNF2,NCOR2,NUP50,NCOA6
1_Member	Reactome Gene Sets	R-HSA-8953897	Cellular responses to stimuli	-2.87197	-1.01726	9/798	526,816,1021,1385,1386,6045,9612,10762,23054	ATP6V1B2,CAMK2B,CDK6,CREB1,ATF2,RNF2,NCOR2,NUP50,NCOA6
2_Member	GO Biological Processes	GO:0006897	endocytosis	-2.86601	-1.01678	7/498	71,3482,6453,7037,22848,51479,112574	ACTG1,IGF2R,ITSN1,TFRC,AAK1,ANKFY1,SNX18
1_Member	GO Biological Processes	GO:0007589	body fluid secretion	-2.82085	-0.987054	3/68	1385,7421,9612	CREB1,VDR,NCOR2
7_Member	Immunologic Signatures	M421	GSE9946 IMMATURE VS PROSTAGLANDINE2 TREATED MATURE DC UP	-2.81072	-0.978	4/149	3190,7421,9612,257068	HNRNPK,VDR,NCOR2,PLCXD2
1_Member	KEGG Pathway	hsa04261	Adrenergic signaling in cardiomyocytes	-2.80007	-0.971654	4/150	816,1385,1386,9252	CAMK2B,CREB1,ATF2,RPS6KA5
1_Member	Reactome Gene Sets	R-HSA-400253	Circadian Clock	-2.7846	-0.963607	3/70	1385,1386,23054	CREB1,ATF2,NCOA6
1_Member	Canonical Pathways	M167	PID AP1 PATHWAY	-2.7846	-0.963607	3/70	1385,1386,10018	CREB1,ATF2,BCL2L11
11_Member	Reactome Gene Sets	R-HSA-9013026	RHOB GTPase cycle	-2.7846	-0.963607	3/70	613,7037,23365	BCR,TFRC,ARHGEF12
1_Member	WikiPathways	WP4666	Hepatitis B infection	-2.75826	-0.942497	4/154	1385,1386,5290,6885	CREB1,ATF2,PIK3CA,MAP3K7
1_Member	KEGG Pathway	hsa04934	Cushing syndrome	-2.748	-0.935341	4/155	816,1021,1385,1386	CAMK2B,CDK6,CREB1,ATF2
11_Member	Reactome Gene Sets	R-HSA-9013148	CDC42 GTPase cycle	-2.748	-0.935341	4/155	613,6453,7037,23365	BCR,ITSN1,TFRC,ARHGEF12
1_Member	Reactome Gene Sets	R-HSA-168898	Toll-like Receptor Cascades	-2.72769	-0.921181	4/157	1385,1386,6885,9252	CREB1,ATF2,MAP3K7,RPS6KA5
1_Member	WikiPathways	WP289	Myometrial relaxation and contraction pathways	-2.71765	-0.916866	4/158	71,816,1385,1386	ACTG1,CAMK2B,CREB1,ATF2
11_Member	Reactome Gene Sets	R-HSA-9013106	RHOC GTPase cycle	-2.71532	-0.916866	3/74	613,7037,23365	BCR,TFRC,ARHGEF12
1_Member	Reactome Gene Sets	R-HSA-1257604	PIP3 activates AKT signaling	-2.70357	-0.9081	5/267	1385,1386,5290,6045,54815	CREB1,ATF2,PIK3CA,RNF2,GATAD2A
7_Member	Reactome Gene Sets	R-HSA-9609646	HCMV Infection	-2.69777	-0.907235	4/160	1385,3190,9612,10762	CREB1,HNRNPK,NCOR2,NUP50
1_Member	Reactome Gene Sets	R-HSA-112315	Transmission across Chemical Synapses	-2.68249	-0.897479	5/270	816,1385,5563,54407,116443	CAMK2B,CREB1,PRKAA2,SLC38A2,GRIN3A
6_Member	Reactome Gene Sets	R-HSA-204998	Cell death signalling via NRAGE, NRIF and NADE	-2.68217	-0.897479	3/76	6453,10018,23365	ITSN1,BCL2L11,ARHGEF12
1_Member	KEGG Pathway	hsa05161	Hepatitis B	-2.67817	-0.894442	4/162	1385,1386,5290,6885	CREB1,ATF2,PIK3CA,MAP3K7
1_Member	Reactome Gene Sets	R-HSA-438064	Post NMDA receptor activation events	-2.61862	-0.854695	3/80	816,1385,5563	CAMK2B,CREB1,PRKAA2
11_Member	Immunologic Signatures	M8909	GSE32255 WT UNSTIM VS JMJD2D KNOCKDOWN 4H LPS STIM DC DN	-2.57501	-0.824638	4/173	1362,2625,7037,23365	CPD,GATA3,TFRC,ARHGEF12
1_Member	KEGG Pathway	hsa05152	Tuberculosis	-2.51314	-0.78621	4/180	816,1385,7421,23365	CAMK2B,CREB1,VDR,ARHGEF12
1_Member	Reactome Gene Sets	R-HSA-9006931	Signaling by Nuclear Receptors	-2.49195	-0.78621	5/299	1385,1386,2625,5290,9612	CREB1,ATF2,GATA3,PIK3CA,NCOR2
17_Member	GO Biological Processes	GO:0031667	response to nutrient levels	-2.42903	-0.78621	6/446	1386,4988,5563,7037,7421,54407	ATF2,OPRM1,PRKAA2,TFRC,VDR,SLC38A2
13_Member	Immunologic Signatures	M9813	GSE46606 UNSTIM VS CD40L IL2 IL5 3DAY STIMULATED IRF4 KO BCELL DN	-2.38929	-0.78621	4/195	4277,6434,54898,55008	MICB,TRA2B,ELOVL2,HERC6
1_Member	KEGG Pathway	hsa04713	Circadian entrainment	-2.38226	-0.78621	3/97	816,1385,9252	CAMK2B,CREB1,RPS6KA5
13_Member	Oncogenic Signatures	M2633	EGFR UP.V1 DN	-2.38143	-0.78621	4/196	4277,29994,54898,55008	MICB,BAZ2B,ELOVL2,HERC6
1_Member	KEGG Pathway	hsa04925	Aldosterone synthesis and secretion	-2.36979	-0.78621	3/98	816,1385,1386	CAMK2B,CREB1,ATF2
1_Member	WikiPathways	WP23	B cell receptor signaling pathway	-2.36979	-0.78621	3/98	1385,1386,6885	CREB1,ATF2,MAP3K7
9_Member	Immunologic Signatures	M3809	GSE17721 LPS VS POLYIC 6H BMDC DN	-2.3581	-0.78621	4/199	4176,25777,29994,88455	MCM7,SUN2,BAZ2B,ANKRD13A
18_Member	Immunologic Signatures	M3912	GSE17721 LPS VS PAM3CSK4 1H BMDC DN	-2.3581	-0.78621	4/199	5290,9031,23321,23365	PIK3CA,BAZ1B,TRIM2,ARHGEF12
6_Member	Immunologic Signatures	M8648	GSE26343 UNSTIM VS LPS STIM MACROPHAGE DN	-2.35041	-0.78621	4/200	5150,6453,10018,29994	PDE7A,ITSN1,BCL2L11,BAZ2B
8_Member	Immunologic Signatures	M388	GSE11973 MIR223 KOVS WT BONE MARROW NEUTROPHIL UP	-2.35041	-0.78621	4/200	944,6397,7037,7421	TNFSF8,SEC14L1,TFRC,VDR
8_Member	Immunologic Signatures	M5602	GSE39820 CTRL VS IL1B IL6 IL23A CD4 TCELL UP	-2.35041	-0.78621	4/200	944,7037,9031,51365	TNFSF8,TFRC,BAZ1B,PLA1A
9_Member	Immunologic Signatures	M3943	GSE17721 POLYIC VS CPG 6H BMDC UP	-2.35041	-0.78621	4/200	4176,22848,25777,54464	MCM7,AAK1,SUN2,XRN1
10_Member	Immunologic Signatures	M3973	GSE17721 PAM3CSK4 VS GADIQUIMOD 8H BMDC DN	-2.35041	-0.78621	4/200	6397,23054,54464,54815	SEC14L1,NCOA6,XRN1,GATAD2A
10_Member	Immunologic Signatures	M6234	GSE22601 DOUBLE NEGATIVE VS IMMATURE CD4 SP THYMOCYTE UP	-2.35041	-0.78621	4/200	944,6397,7329,54464	TNFSF8,SEC14L1,UBE2I,XRN1
11_Member	Immunologic Signatures	M8612	GSE32986 UNSTIM VS CURDLAN LOWDOSE STIM DC DN	-2.35041	-0.78621	4/200	1495,6397,7037,23365	CTNNA1,SEC14L1,TFRC,ARHGEF12
12_Member	Immunologic Signatures	M9616	GSE42021 CD24HI TREG VS CD24HI TCONV THYMUS DN	-2.35041	-0.78621	4/200	286,6434,22848,26528	ANK1,TRA2B,AAK1,DAZAP1
16_Member	Immunologic Signatures	M4893	GSE28237 EARLY VS LATE GC BCELL UP	-2.35041	-0.78621	4/200	6045,7037,29994,285368	RNF2,TFRC,BAZ2B,PRRT3
17_Member	Immunologic Signatures	M9785	GSE44649 WT VS MIR155 KO NAIVE CD8 TCELL DN	-2.35041	-0.78621	4/200	3190,5563,6382,7421	HNRNPK,PRKAA2,SDC1,VDR
1_Member	Reactome Gene Sets	R-HSA-112314	Neurotransmitter receptors and postsynaptic signal transmission	-2.31263	-0.754212	4/205	816,1385,5563,116443	CAMK2B,CREB1,PRKAA2,GRIN3A
17_Member	GO Biological Processes	GO:0009991	response to extracellular stimulus	-2.27969	-0.727547	6/479	1386,4988,5563,7037,7421,54407	ATF2,OPRM1,PRKAA2,TFRC,VDR,SLC38A2
1_Member	KEGG Pathway	hsa05207	Chemical carcinogenesis - receptor activation	-2.26149	-0.714965	4/212	1385,1386,5290,7421	CREB1,ATF2,PIK3CA,VDR
17_Member	GO Biological Processes	GO:0031669	cellular response to nutrient levels	-2.26149	-0.714965	4/212	1386,5563,7421,54407	ATF2,PRKAA2,VDR,SLC38A2
1_Member	KEGG Pathway	hsa04725	Cholinergic synapse	-2.19793	-0.658616	3/113	816,1385,5290	CAMK2B,CREB1,PIK3CA
1_Member	WikiPathways	WP4659	Gastrin signaling pathway	-2.18738	-0.649164	3/114	1385,1386,5290	CREB1,ATF2,PIK3CA
1_Member	Reactome Gene Sets	R-HSA-8939211	ESR-mediated signaling	-2.18494	-0.647818	4/223	1385,1386,2625,5290	CREB1,ATF2,GATA3,PIK3CA
1_Member	KEGG Pathway	hsa04935	Growth hormone synthesis, secretion and action	-2.13612	-0.611402	3/119	1385,1386,5290	CREB1,ATF2,PIK3CA
17_Member	GO Biological Processes	GO:0006979	response to oxidative stress	-2.13009	-0.606428	5/365	1386,4277,5563,6382,55512	ATF2,MICB,PRKAA2,SDC1,SMPD3
1_Member	KEGG Pathway	hsa04714	Thermogenesis	-2.12551	-0.602911	4/232	71,1385,1386,5563	ACTG1,CREB1,ATF2,PRKAA2
1_Member	WikiPathways	WP4549	Fragile X syndrome	-2.09681	-0.579467	3/123	627,816,1385	BDNF,CAMK2B,CREB1
1_Member	GO Biological Processes	GO:0006366	transcription by RNA polymerase II	-2.05035	-0.540563	4/244	1385,1386,2965,7421	CREB1,ATF2,GTF2H1,VDR
17_Member	GO Biological Processes	GO:0031668	cellular response to extracellular stimulus	-2.05035	-0.540563	4/244	1386,5563,7421,54407	ATF2,PRKAA2,VDR,SLC38A2
1_Member	KEGG Pathway	hsa04380	Osteoclast differentiation	-2.04962	-0.540563	3/128	1385,5290,6885	CREB1,PIK3CA,MAP3K7
1_Member	KEGG Pathway	hsa04926	Relaxin signaling pathway	-2.04043	-0.532397	3/129	1385,1386,5290	CREB1,ATF2,PIK3CA
1_Member	WikiPathways	WP382	MAPK signaling pathway	-2.0203	-0.515837	4/249	627,1386,6885,9252	BDNF,ATF2,MAP3K7,RPS6KA5
1_Member	KEGG Pathway	hsa04728	Dopaminergic synapse	-2.01333	-0.509878	3/132	816,1385,1386	CAMK2B,CREB1,ATF2
